# Supplementary material for: 4-Chloro-N′-(2-hydroxy­benzyl­idene)benzohydrazide monohydrate
Source: Acta Crystallogr Sect E Struct Rep Online. 2008 Aug 6;64(Pt 9):o1694. doi: 10.1107/S1600536808024471 (PMC2960496; doi:10.1107/S1600536808024471)
Supplement: Supplementary file 2 [file e-64-o1694-Isup2.hkl]

# 
# h,k,l, Fc-squared, Fo-squared, sigma(Fo-squared) and status flag 
# 
data_I
_shelx_title ' B in P2(1)/c' 
_shelx_refln_list_code          4 
_shelx_F_calc_maximum      152.84 
_exptl_crystal_F_000       608.00 
_reflns_d_resolution_high  0.7828 
 
loop_ 
 _symmetry_equiv_pos_as_xyz 
 'x, y, z' 
 '-x, y+1/2, -z+1/2' 
 '-x, -y, -z' 
 'x, -y-1/2, z-1/2' 
 
_cell_length_a    22.3970 
_cell_length_b     4.8530 
_cell_length_c    12.6420 
_cell_angle_alpha  90.000 
_cell_angle_beta   97.153 
_cell_angle_gamma  90.000 
 
_shelx_F_squared_multiplier     1.000 
 
loop_ 
 _refln_index_h 
 _refln_index_k 
 _refln_index_l 
 _refln_F_squared_calc 
 _refln_F_squared_meas 
 _refln_F_squared_sigma 
 _refln_observed_status 
   1   0   0      644.62        0.65      1.66 o 
   2   0   0     1491.65     1593.75     48.07 o 
   3   0   0      216.64      215.08      9.16 o 
   4   0   0      343.71      353.52     14.15 o 
   5   0   0     6222.04     6201.16    184.04 o 
   6   0   0     2609.27     2676.25     83.32 o 
   7   0   0      366.18      385.18     22.52 o 
   8   0   0     1432.27     1192.76     42.30 o 
   9   0   0     1145.92     1080.37     93.97 o 
  10   0   0      570.63      562.95     31.06 o 
  11   0   0        4.41        5.26      7.97 o 
  12   0   0     1528.77     1475.94     54.42 o 
  13   0   0      892.50      851.80     36.69 o 
  14   0   0       17.56       59.84     11.63 o 
  15   0   0     3199.78     2910.48    102.89 o 
  16   0   0       22.22       43.18     12.47 o 
  17   0   0      147.32      143.91     18.96 o 
  18   0   0       71.07      143.17     23.91 o 
  19   0   0      320.20      245.26     31.68 o 
  20   0   0      792.11      864.14     57.24 o 
  21   0   0      384.48      407.99     43.80 o 
  22   0   0      260.24      207.07     33.67 o 
  23   0   0       12.98       19.92     31.00 o 
  24   0   0       88.37       78.05     37.43 o 
  25   0   0      146.78      132.08     45.63 o 
  26   0   0        8.60       64.87     36.22 o 
  27   0   0       85.37       95.81     44.87 o 
  28   0   0        0.07      -27.35     33.15 o 
   1   1   0       67.04       94.43      6.09 o 
   2   1   0      487.60      561.33     15.51 o 
   3   1   0     1525.98     1450.29     37.85 o 
   4   1   0    20643.44    20819.07    472.78 o 
   5   1   0     3752.32     3634.07     87.81 o 
   6   1   0        6.43       11.58      4.24 o 
   7   1   0        0.45        4.81      4.02 o 
   8   1   0       63.83       83.16      8.55 o 
   9   1   0       12.71        7.59      4.97 o 
  10   1   0      115.44      113.86     10.27 o 
  11   1   0      507.75      526.49     18.09 o 
  12   1   0        6.61        1.18      5.06 o 
  13   1   0      376.47      396.69     22.00 o 
  14   1   0       59.11       70.97     21.55 o 
  15   1   0      236.46      262.31     18.41 o 
  16   1   0       37.34       30.11      9.92 o 
  17   1   0      254.00      251.16     23.84 o 
  18   1   0      328.04      380.90     24.60 o 
  19   1   0      118.22      131.08     20.03 o 
  20   1   0      160.52      139.18     19.56 o 
  21   1   0       85.02      137.68     21.35 o 
  22   1   0        6.64        7.84     16.65 o 
  23   1   0        9.52       -8.57     22.09 o 
  24   1   0       85.62       57.82     31.16 o 
  25   1   0       13.06       16.24     20.67 o 
  26   1   0       12.67       20.53     24.32 o 
  27   1   0        8.31      -18.62     22.54 o 
  28   1   0        0.80       93.36     37.29 o 
   0   2   0     1783.01     1817.62     64.24 o 
   1   2   0      117.94      134.16     11.64 o 
   2   2   0        0.06        0.94      5.98 o 
   3   2   0        0.37        6.76      6.56 o 
   4   2   0      186.09      194.82     13.97 o 
   5   2   0      369.78      389.87     16.49 o 
   6   2   0      313.59      385.89     21.18 o 
   7   2   0     1096.62     1039.02     33.20 o 
   8   2   0      989.78      968.20     31.90 o 
   9   2   0     1419.66     1255.53     39.15 o 
  10   2   0      269.96      252.05     16.76 o 
  11   2   0      412.98      403.19     27.43 o 
  12   2   0      140.98      185.63     29.42 o 
  13   2   0       64.33       54.09     11.49 o 
  14   2   0       98.85      100.68     20.47 o 
  15   2   0       15.93       25.53     12.47 o 
  16   2   0        9.72       10.28     12.94 o 
  17   2   0       11.11       11.64     13.43 o 
  18   2   0      172.49      178.75     23.38 o 
  19   2   0       18.94       27.53     21.72 o 
  20   2   0        3.73      -13.78     14.78 o 
  21   2   0       79.76       49.64     22.09 o 
  22   2   0       17.38      -23.29     15.53 o 
  23   2   0        0.51      -19.62     19.03 o 
  24   2   0        3.58        4.97     22.73 o 
  25   2   0        5.70      -12.02     31.84 o 
  26   2   0        2.26       14.62     45.98 o 
   1   3   0       22.51       29.63     10.12 o 
   2   3   0      177.66      176.87     15.94 o 
   3   3   0      229.59      247.15     18.15 o 
   4   3   0      815.71      933.07     39.31 o 
   5   3   0      284.58      312.79     18.64 o 
   6   3   0      451.17      480.83     31.93 o 
   7   3   0       45.06       49.39     12.19 o 
   8   3   0      240.54      263.48     21.03 o 
   9   3   0      636.76      597.08     44.17 o 
  10   3   0      159.30      185.16     24.82 o 
  11   3   0        2.59       -0.35     14.16 o 
  12   3   0        9.91       29.26     15.94 o 
  13   3   0      830.65      727.69     57.25 o 
  14   3   0      493.05      443.42     39.81 o 
  15   3   0       83.82       94.75     20.16 o 
  16   3   0        2.50       -7.36     15.65 o 
  17   3   0      228.36      202.47     32.60 o 
  18   3   0        0.30       38.60     19.19 o 
  19   3   0        1.26       10.87     19.31 o 
  20   3   0       69.62       83.40     32.01 o 
  21   3   0       22.76       33.24     24.37 o 
  22   3   0        2.94       -2.58     22.73 o 
  23   3   0       19.22       44.13     27.56 o 
  24   3   0       41.03      124.31     59.51 o 
   0   4   0      808.73      875.80     72.55 o 
   1   4   0      449.62      400.25     35.55 o 
   2   4   0       41.23       28.90     13.03 o 
   3   4   0       11.67      -12.18     14.26 o 
   4   4   0       66.13       98.99     19.66 o 
   5   4   0       88.10       90.54     19.49 o 
   6   4   0       15.66       13.66     16.72 o 
   7   4   0       36.30       29.51     18.35 o 
   8   4   0        0.53        4.09     17.11 o 
   9   4   0      126.34       92.39     21.57 o 
  10   4   0       18.95       10.93     18.71 o 
  11   4   0      106.08      156.03     25.21 o 
  12   4   0        0.27      -12.24     18.27 o 
  13   4   0       31.08       45.20     21.64 o 
  14   4   0        8.55       26.46     21.28 o 
  15   4   0        9.53       30.77     21.13 o 
  16   4   0       29.06       36.60     24.57 o 
  17   4   0       44.18        2.10     23.22 o 
  18   4   0       71.52       85.76     33.13 o 
  19   4   0        2.34      -26.51     27.82 o 
  20   4   0       59.29       54.21     35.75 o 
  21   4   0      105.45       67.97     63.12 o 
   1   5   0        0.28       42.56     32.04 o 
   2   5   0       76.50      114.09     41.10 o 
   3   5   0      108.53       86.05     23.27 o 
   4   5   0        2.95        5.54     21.54 o 
   5   5   0        5.04       18.84     21.96 o 
   6   5   0       20.10       42.56     22.63 o 
   7   5   0       12.14       17.90     25.06 o 
   8   5   0       20.93       27.28     27.23 o 
   9   5   0       31.47      105.82     31.09 o 
  10   5   0        4.49       59.07     26.14 o 
  11   5   0        0.46        2.81     25.26 o 
  12   5   0        3.04       -0.97     26.21 o 
  13   5   0        5.22       48.54     32.44 o 
  14   5   0       18.42       -4.13     50.97 o 
  15   5   0        5.21       -5.49     31.73 o 
  16   5   0       52.70       94.71     58.88 o 
   1   6   0        0.69       72.88     53.00 o 
   2   6   0        4.20      -18.83     43.94 o 
   3   6   0        4.47       42.40     45.25 o 
   4   6   0       10.84       46.70     46.14 o 
   5   6   0       50.25       91.21     51.11 o 
   6   6   0        5.47       13.84     43.76 o 
   7   6   0        0.77      -33.16     44.89 o 
 -28   1   1        8.92      -12.91     38.63 o 
 -27   1   1       19.66       55.56     26.07 o 
 -26   1   1      152.01      120.95     93.24 o 
 -25   1   1       86.26       75.34     23.84 o 
 -24   1   1       38.06       59.20     21.51 o 
 -23   1   1       94.83       71.23     21.53 o 
 -22   1   1        9.44        5.72     24.29 o 
 -21   1   1        4.13      -20.88     19.45 o 
 -20   1   1      101.51       83.22     17.33 o 
 -19   1   1       61.90       78.24     15.72 o 
 -18   1   1       12.14       16.10     11.74 o 
 -17   1   1       55.52       73.31     14.64 o 
 -16   1   1      371.30      384.80     23.11 o 
 -15   1   1        2.27        7.99      8.27 o 
 -14   1   1      102.97      115.53     12.67 o 
 -13   1   1       20.19       19.51      5.96 o 
 -12   1   1       34.88       30.86      8.63 o 
 -11   1   1      678.76      783.75     23.84 o 
 -10   1   1     2017.86     2051.80     49.11 o 
  -9   1   1     4671.35     4365.17     95.88 o 
  -8   1   1       91.78       94.48      6.14 o 
  -7   1   1      861.44      838.92     22.00 o 
  -6   1   1      934.51      801.22     20.98 o 
  -5   1   1    23359.35    22995.91    473.81 o 
  -4   1   1     8428.61     8104.64    169.81 o 
  -3   1   1     1716.35     1611.09     37.15 o 
  -2   1   1      430.36      458.17     13.34 o 
  -1   1   1      120.75       94.66      5.94 o 
   0   1   1     1017.43      962.00     23.95 o 
   1   1   1      159.32      175.30      8.30 o 
   2   1   1       50.59       53.07      5.10 o 
   3   1   1       69.06       58.01      5.08 o 
   4   1   1    19899.65    19951.61    411.72 o 
   5   1   1     4294.35     4140.86     89.63 o 
   6   1   1      643.34      733.27     22.93 o 
   7   1   1       50.72       79.98      9.53 o 
   8   1   1     1580.24     1382.34     34.21 o 
   9   1   1        7.25       17.96      4.79 o 
  10   1   1     1543.57     1483.17     37.52 o 
  11   1   1      451.22      450.72     21.09 o 
  12   1   1      562.12      544.79     23.87 o 
  13   1   1      641.59      634.50     26.79 o 
  14   1   1      263.62      258.22     21.25 o 
  15   1   1       31.35       20.77     12.87 o 
  16   1   1      456.84      476.55     29.85 o 
  17   1   1       96.42      142.85     16.76 o 
  18   1   1        4.05       -0.63     10.93 o 
  19   1   1        6.44       -6.11     10.79 o 
  20   1   1      287.72      255.73     22.49 o 
  21   1   1        7.49       20.68     15.05 o 
  22   1   1       96.93       80.15     20.83 o 
  23   1   1        3.99       13.27     17.13 o 
  24   1   1        1.57       -6.76     26.60 o 
  25   1   1       28.90       -3.19     28.24 o 
  26   1   1        2.16       22.84     43.96 o 
  27   1   1       20.71       31.57     23.84 o 
 -27   2   1        0.21      -12.13     84.09 o 
 -26   2   1       42.05        3.87     30.87 o 
 -25   2   1        6.49      -32.40     27.37 o 
 -24   2   1        0.18        2.40     22.68 o 
 -23   2   1       24.05       17.08     20.86 o 
 -22   2   1       74.38       66.29     40.71 o 
 -21   2   1       77.72       81.82     24.76 o 
 -20   2   1        1.28        8.40     25.48 o 
 -19   2   1      173.14      131.07     21.57 o 
 -18   2   1      117.67      105.81     18.45 o 
 -17   2   1        6.53       20.20     12.80 o 
 -16   2   1      157.45      149.84     19.06 o 
 -15   2   1      266.75      299.83     26.34 o 
 -14   2   1       84.55      105.30     16.40 o 
 -13   2   1      383.64      350.14     26.89 o 
 -12   2   1      378.30      375.11     31.09 o 
 -11   2   1      201.25      249.68     18.10 o 
 -10   2   1      844.43      822.57     37.88 o 
  -9   2   1     2535.99     2441.04     66.13 o 
  -8   2   1      319.97      327.84     17.05 o 
  -7   2   1      570.64      598.91     24.21 o 
  -6   2   1     1538.91     1390.60     36.18 o 
  -5   2   1     6289.86     6457.76    140.49 o 
  -4   2   1      689.96      667.54     25.18 o 
  -3   2   1       27.85       43.06      6.87 o 
  -2   2   1      232.74      296.16     14.89 o 
  -1   2   1     2992.86     2871.19     67.17 o 
   0   2   1     1529.50     1557.68     40.11 o 
   1   2   1      120.00      124.05      9.74 o 
   2   2   1       15.87       30.01      6.40 o 
   3   2   1     1188.43     1132.16     34.63 o 
   4   2   1     1765.14     1625.76     44.51 o 
   5   2   1      894.50     1010.09     32.42 o 
   6   2   1       51.20       46.65      6.47 o 
   7   2   1        1.29        0.93      6.19 o 
   8   2   1     7955.17     7645.86    183.55 o 
   9   2   1      347.69      370.87     21.34 o 
  10   2   1      169.35      201.44     15.60 o 
  11   2   1       21.81       22.92     12.47 o 
  12   2   1      237.09      212.82     16.96 o 
  13   2   1      394.27      368.95     22.67 o 
  14   2   1      236.20      270.91     19.69 o 
  15   2   1      937.95      809.22     34.66 o 
  16   2   1      663.91      656.72     49.05 o 
  17   2   1       21.04       14.74     18.01 o 
  18   2   1       35.23        9.60     16.85 o 
  19   2   1       32.05       25.03     16.62 o 
  20   2   1       53.77       29.97     17.24 o 
  21   2   1       12.22        7.21     17.51 o 
  22   2   1       27.16        4.19     24.22 o 
  23   2   1      100.13       72.71     34.51 o 
  24   2   1       59.21        9.58     29.14 o 
  25   2   1        5.13       -8.19     28.96 o 
  26   2   1        6.89      -20.20     30.52 o 
 -25   3   1       24.81       31.48     40.46 o 
 -24   3   1        5.63       40.66     26.02 o 
 -23   3   1        0.11       -0.94     21.84 o 
 -22   3   1       10.45       48.22     22.81 o 
 -21   3   1        6.04       24.24     21.61 o 
 -20   3   1        2.29       17.75     19.35 o 
 -19   3   1        3.01       19.01     18.44 o 
 -18   3   1        6.28       20.65     17.50 o 
 -17   3   1       12.12       20.63     16.91 o 
 -16   3   1        5.46        0.22     14.86 o 
 -15   3   1       57.00       45.92     17.12 o 
 -14   3   1        4.60       20.31     15.97 o 
 -13   3   1      165.30      138.47     19.98 o 
 -12   3   1        5.75       -3.24     12.23 o 
 -11   3   1      259.13      261.45     25.71 o 
 -10   3   1      316.54      289.78     26.46 o 
  -9   3   1      192.93      196.08     29.33 o 
  -8   3   1       67.20       68.78     14.92 o 
  -7   3   1        1.14        7.51     11.81 o 
  -6   3   1       56.33       59.74     11.75 o 
  -5   3   1       99.93      121.29     12.22 o 
  -4   3   1      112.36      128.61     12.77 o 
  -3   3   1      159.73      165.69     14.90 o 
  -2   3   1        0.03        0.01      8.17 o 
  -1   3   1      398.89      406.49     24.80 o 
   0   3   1       74.71       80.62     12.13 o 
   1   3   1       16.88       48.67      9.38 o 
   2   3   1       51.60       72.88     10.34 o 
   3   3   1      147.40      161.94     15.77 o 
   4   3   1       19.10       12.67     10.75 o 
   5   3   1       16.02       23.73      8.80 o 
   6   3   1        0.11      -10.46      9.03 o 
   7   3   1       21.20       16.89     10.38 o 
   8   3   1       15.80       17.97     13.37 o 
   9   3   1        4.79       18.18     10.54 o 
  10   3   1       51.35       48.17     16.21 o 
  11   3   1      199.38      159.48     47.00 o 
  12   3   1      460.42      456.72     34.71 o 
  13   3   1       41.31       16.45     20.85 o 
  14   3   1      159.49      158.08     23.31 o 
  15   3   1       14.95      -14.43     18.74 o 
  16   3   1       10.63       42.22     22.58 o 
  17   3   1        0.39        8.67     19.00 o 
  18   3   1       47.59       38.70     20.67 o 
  19   3   1        7.22       21.84     22.67 o 
  20   3   1        1.01       23.26     25.48 o 
  21   3   1        0.16       30.46     26.55 o 
  22   3   1        7.43       33.81     45.06 o 
  23   3   1       14.39      -19.94     41.20 o 
  24   3   1       30.58       78.64     36.00 o 
 -21   4   1        2.61       -7.17     28.04 o 
 -20   4   1       23.90       47.22     35.82 o 
 -19   4   1        5.78       26.98     27.36 o 
 -18   4   1      133.54      126.60     30.25 o 
 -17   4   1       79.43       64.63     26.41 o 
 -16   4   1       22.54       26.04     23.22 o 
 -15   4   1        4.56       38.22     21.26 o 
 -14   4   1        0.62        1.49     22.26 o 
 -13   4   1       41.42       41.04     20.68 o 
 -12   4   1        1.05       18.53     18.59 o 
 -11   4   1       32.89       42.38     20.09 o 
 -10   4   1      121.55      154.19     24.82 o 
  -9   4   1       52.01       44.95     19.42 o 
  -8   4   1        0.53       -2.09     19.43 o 
  -7   4   1      142.19      123.24     21.17 o 
  -6   4   1       35.73       36.88     17.26 o 
  -5   4   1       28.44       27.54     16.50 o 
  -4   4   1        1.82        4.42     14.52 o 
  -3   4   1       11.43       27.25     15.60 o 
  -2   4   1        6.99       34.69     16.61 o 
  -1   4   1      280.31      259.44     36.50 o 
   0   4   1       82.16      107.70     16.55 o 
   1   4   1        0.04        3.37     11.81 o 
   2   4   1       32.90       28.67     13.31 o 
   3   4   1      563.30      513.80     44.43 o 
   4   4   1      511.23      569.27     47.68 o 
   5   4   1       68.34       72.66     19.28 o 
   6   4   1        1.60        4.07     16.39 o 
   7   4   1      382.20      356.57     32.40 o 
   8   4   1      169.19      205.34     26.89 o 
   9   4   1       55.90       24.81     24.88 o 
  10   4   1        3.75       20.23     21.70 o 
  11   4   1       14.17        0.83     23.75 o 
  12   4   1       13.36       39.29     24.40 o 
  13   4   1       36.02       52.30     44.55 o 
  14   4   1       47.16      101.83     28.35 o 
  15   4   1      127.43      121.10     33.63 o 
  16   4   1       17.45        6.42     25.67 o 
  17   4   1       15.86       18.91     29.05 o 
  18   4   1       48.00       75.62     35.56 o 
  19   4   1       67.27       70.87     33.40 o 
  20   4   1       46.07       44.12     34.44 o 
 -16   5   1       32.02       16.25     33.76 o 
 -15   5   1        0.62       13.01     28.25 o 
 -14   5   1       13.04       17.31     27.81 o 
 -13   5   1       27.95       41.91     28.42 o 
 -12   5   1       19.24       29.35     26.27 o 
 -11   5   1        0.39       21.64     26.07 o 
 -10   5   1       26.69       50.71     26.10 o 
  -9   5   1       82.20      100.35     28.16 o 
  -8   5   1        0.03       44.96     24.26 o 
  -7   5   1        3.61       -6.24     22.01 o 
  -6   5   1      190.24       96.52     44.91 o 
  -5   5   1      390.91      378.42     41.98 o 
  -4   5   1       54.97       74.05     24.47 o 
  -3   5   1        0.64      -29.10     19.40 o 
  -2   5   1       27.59       -7.37     19.22 o 
  -1   5   1       83.62       53.08     65.05 o 
   0   5   1        9.19       42.59     34.19 o 
   1   5   1       15.01       11.07     24.85 o 
   2   5   1        7.64       45.74     26.89 o 
   3   5   1       75.67       89.15     80.48 o 
   4   5   1      100.14      116.85     32.90 o 
   5   5   1        0.08        1.30     21.41 o 
   6   5   1        7.09       -9.93     22.35 o 
   7   5   1       35.61       67.97     26.20 o 
   8   5   1       65.60       90.08     31.78 o 
   9   5   1       11.54       -5.93     34.44 o 
  10   5   1       63.73       92.91     32.58 o 
  11   5   1       16.23       13.19     31.00 o 
  12   5   1       13.19       59.81     57.84 o 
  13   5   1       30.80       68.65     35.70 o 
  14   5   1       24.46       69.21     40.45 o 
  15   5   1       22.45       45.25     36.60 o 
  16   5   1       86.96      105.19     72.31 o 
  -7   6   1        8.80       15.44     34.68 o 
  -6   6   1        3.51      -38.20     44.33 o 
  -5   6   1        1.60      147.79     85.98 o 
  -4   6   1        0.08      -43.76     44.34 o 
  -3   6   1       28.87       85.81     50.69 o 
  -2   6   1       23.72       81.07     71.27 o 
  -1   6   1       88.73      114.01     46.74 o 
   0   6   1        1.76      127.62     68.71 o 
   2   6   1       26.24       53.23     58.91 o 
   3   6   1        5.02      -32.81     55.33 o 
   4   6   1        4.28      114.22     74.71 o 
   5   6   1        3.27      -15.94     55.28 o 
   6   6   1        0.31       11.65     42.23 o 
 -28   0   2       39.61      -10.42     41.98 o 
 -27   0   2        8.07      -49.53     34.08 o 
 -26   0   2        1.93        3.19     39.99 o 
 -25   0   2        0.51        6.77     34.31 o 
 -24   0   2       46.28       19.57     32.90 o 
 -23   0   2       46.93       81.62     38.77 o 
 -22   0   2       96.66       61.80     33.13 o 
 -21   0   2        1.69      -16.00     28.15 o 
 -20   0   2        1.63        5.91     30.40 o 
 -19   0   2        3.71       18.59     17.02 o 
 -18   0   2      331.71      327.30     28.49 o 
 -17   0   2       32.88       32.06     13.90 o 
 -16   0   2       47.70       44.73     11.82 o 
 -15   0   2      792.95      835.39     39.19 o 
 -14   0   2     4605.68     4458.01    143.15 o 
 -13   0   2      949.16      907.60     38.48 o 
 -12   0   2      391.64      411.33     26.56 o 
 -11   0   2      837.55      847.32     58.90 o 
 -10   0   2       26.02       25.08      7.14 o 
  -9   0   2      328.43      346.60     20.10 o 
  -8   0   2     3670.02     3393.37    106.27 o 
  -7   0   2      196.88      229.43     14.39 o 
  -6   0   2     1799.46     1773.86     57.59 o 
  -5   0   2      912.15      899.22     31.38 o 
  -4   0   2      379.97      461.42     17.96 o 
  -3   0   2     3089.89     3235.75     97.75 o 
  -2   0   2     1790.38     1726.31     54.46 o 
  -1   0   2    13909.42    13621.26    396.41 o 
   0   0   2      243.66      247.76     10.43 o 
   1   0   2    11927.23    10723.50    313.37 o 
   2   0   2     1731.36     1643.80     51.61 o 
   3   0   2    13675.96    13546.08    395.34 o 
   4   0   2     2534.68     2215.10     69.22 o 
   5   0   2      606.14      675.09     25.46 o 
   6   0   2      270.52      307.73     17.60 o 
   7   0   2    11975.36    10752.62    318.06 o 
   8   0   2     2510.80     2405.89     81.37 o 
   9   0   2      119.99      186.67     15.27 o 
  10   0   2      535.08      586.60     27.68 o 
  11   0   2        7.76       14.52      7.64 o 
  12   0   2     1331.72     1255.30     62.45 o 
  13   0   2        4.58       18.01      9.52 o 
  14   0   2       76.61       85.11     13.84 o 
  15   0   2       29.81       32.92     19.06 o 
  16   0   2      108.18      129.10     17.73 o 
  17   0   2       13.82        4.07     12.45 o 
  18   0   2       38.62       41.66     17.45 o 
  19   0   2        4.39        8.00     14.36 o 
  20   0   2        0.66        8.94     16.72 o 
  21   0   2        0.25        3.15     31.74 o 
  22   0   2      144.52      130.38     27.92 o 
  23   0   2      349.95      282.99     49.19 o 
  24   0   2      342.14      337.22     43.96 o 
  25   0   2       22.97       38.93     29.04 o 
  26   0   2      110.27       56.49     40.58 o 
  27   0   2       10.09       -2.10     36.89 o 
 -28   1   2        0.13      -40.89     46.57 o 
 -27   1   2        0.06       28.70     28.64 o 
 -26   1   2        0.49      -11.14     21.68 o 
 -25   1   2        8.42       23.55     28.67 o 
 -24   1   2        9.95       48.16     21.07 o 
 -23   1   2       40.29       63.98     21.26 o 
 -22   1   2      118.99      104.73     19.58 o 
 -21   1   2        0.12       23.45     17.96 o 
 -20   1   2       27.91       31.51     14.37 o 
 -19   1   2      219.76      193.47     21.69 o 
 -18   1   2      210.16      203.47     21.82 o 
 -17   1   2       57.40       42.38     13.06 o 
 -16   1   2       71.07       62.48     14.17 o 
 -15   1   2        1.48       18.30      7.97 o 
 -14   1   2        0.98       11.75      7.19 o 
 -13   1   2        2.03        3.59      5.43 o 
 -12   1   2      150.61      189.38     13.25 o 
 -11   1   2       34.42       39.68      6.01 o 
 -10   1   2     6711.58     6548.36    141.23 o 
  -9   1   2       13.58       27.98      4.73 o 
  -8   1   2       23.35       30.59      4.54 o 
  -7   1   2      461.70      406.45     13.68 o 
  -6   1   2      544.44      523.12     17.93 o 
  -5   1   2      480.55      493.48     16.91 o 
  -4   1   2      603.31      492.44     16.79 o 
  -3   1   2     2087.52     2131.72     54.24 o 
  -2   1   2     3264.69     3190.42     69.75 o 
  -1   1   2     4122.60     3989.48     86.00 o 
   0   1   2      238.36      268.05     11.59 o 
   1   1   2     1386.90     1374.25     32.71 o 
   2   1   2     1128.52     1176.59     28.81 o 
   3   1   2     6964.81     6708.58    157.20 o 
   4   1   2     3094.61     3063.53     75.08 o 
   5   1   2     4475.50     4406.99     95.74 o 
   6   1   2       42.92       50.14      6.48 o 
   7   1   2       98.16      101.27      9.59 o 
   8   1   2       30.43       36.27      5.79 o 
   9   1   2        4.01       -1.22      4.73 o 
  10   1   2      375.33      446.28     17.53 o 
  11   1   2      304.08      302.02     15.36 o 
  12   1   2       64.40       84.45      9.25 o 
  13   1   2      109.62      109.00     11.75 o 
  14   1   2       25.09       33.84     10.23 o 
  15   1   2       13.88       26.73      9.04 o 
  16   1   2       54.32       34.84      9.66 o 
  17   1   2        4.34        4.44      9.39 o 
  18   1   2      339.51      302.32     22.22 o 
  19   1   2      331.65      322.26     30.07 o 
  20   1   2      169.42      159.50     20.37 o 
  21   1   2        3.08      -10.51     13.14 o 
  22   1   2       86.44       67.27     18.41 o 
  23   1   2       19.58        3.70     42.31 o 
  24   1   2        3.81       35.82     25.60 o 
  25   1   2        1.81       -0.32     20.68 o 
  26   1   2        2.73      -22.29     25.98 o 
  27   1   2       13.20       -4.34     29.39 o 
 -27   2   2        0.02        0.94     51.98 o 
 -26   2   2        4.87      -20.74     30.62 o 
 -25   2   2       53.87       45.58     23.52 o 
 -24   2   2        3.16      -22.58     19.79 o 
 -23   2   2        7.64      -20.24     27.98 o 
 -22   2   2        2.73       -4.88     22.07 o 
 -21   2   2        0.07        0.86     15.07 o 
 -20   2   2        1.10       -5.67     14.51 o 
 -19   2   2       64.84       26.25     21.41 o 
 -18   2   2        0.02       -8.53     11.69 o 
 -17   2   2        2.26        3.25     11.80 o 
 -16   2   2       25.52       30.06     12.34 o 
 -15   2   2       15.52       23.56     12.05 o 
 -14   2   2        1.37       -1.72      9.65 o 
 -13   2   2      514.65      564.49     45.28 o 
 -12   2   2       22.83       32.67     11.26 o 
 -11   2   2      124.78      134.85     16.60 o 
 -10   2   2      851.25      830.99     38.99 o 
  -9   2   2      308.06      321.76     17.55 o 
  -8   2   2       73.79       68.87      9.59 o 
  -7   2   2     1561.93     1519.78     45.06 o 
  -6   2   2      400.50      452.55     16.98 o 
  -5   2   2      322.55      343.22     15.05 o 
  -4   2   2      144.44      163.62     10.42 o 
  -3   2   2      783.13      802.71     24.10 o 
  -2   2   2      421.03      488.79     19.30 o 
  -1   2   2      148.73      179.31     11.77 o 
   0   2   2       18.06       20.39      6.69 o 
   1   2   2       56.09       63.00     10.35 o 
   2   2   2       61.72       51.19      8.16 o 
   3   2   2       21.91       25.36      6.45 o 
   4   2   2      476.22      424.28     17.69 o 
   5   2   2      101.99      117.71      9.40 o 
   6   2   2      297.55      306.53     18.35 o 
   7   2   2      982.14      865.30     26.14 o 
   8   2   2      755.75      786.29     24.81 o 
   9   2   2     1060.01     1014.97     35.18 o 
  10   2   2        0.43        0.28      7.83 o 
  11   2   2       15.30       29.25      9.29 o 
  12   2   2       88.73      109.90     16.25 o 
  13   2   2       84.92       99.58     21.19 o 
  14   2   2       22.06       23.88     10.33 o 
  15   2   2      421.51      456.62     27.16 o 
  16   2   2        4.51        7.66     11.60 o 
  17   2   2      114.42       89.71     24.40 o 
  18   2   2        7.14        1.62     19.77 o 
  19   2   2      120.23      103.72     21.07 o 
  20   2   2        0.91       -4.49     21.77 o 
  21   2   2        5.70        1.02     24.27 o 
  22   2   2       15.22       10.70     24.05 o 
  23   2   2        0.15       -4.67     22.79 o 
  24   2   2       16.69        9.54     24.81 o 
  25   2   2        0.10        8.48     29.85 o 
  26   2   2        6.21      -38.58     30.22 o 
 -25   3   2        3.81       52.51     40.64 o 
 -24   3   2       10.67       -2.90     22.92 o 
 -23   3   2       18.72        7.14     21.92 o 
 -22   3   2      102.47      128.94     27.14 o 
 -21   3   2       49.65       39.04     21.83 o 
 -20   3   2      129.60      111.97     22.16 o 
 -19   3   2        0.96       21.25     18.42 o 
 -18   3   2       46.47       52.89     19.42 o 
 -17   3   2      228.40      256.04     37.06 o 
 -16   3   2       16.31       -6.68     17.58 o 
 -15   3   2      283.38      309.39     33.20 o 
 -14   3   2      396.32      365.60     32.23 o 
 -13   3   2       90.17       63.89     16.99 o 
 -12   3   2        1.91       20.99     14.31 o 
 -11   3   2      350.57      319.31     28.36 o 
 -10   3   2      564.49      555.38     36.63 o 
  -9   3   2      408.18      436.26     44.27 o 
  -8   3   2        5.66       12.85     18.70 o 
  -7   3   2        0.25        7.73     11.27 o 
  -6   3   2      414.92      520.55     28.66 o 
  -5   3   2      170.58      178.19     18.28 o 
  -4   3   2      548.52      598.74     25.20 o 
  -3   3   2      163.48      178.13     14.13 o 
  -2   3   2     1329.82     1192.06     38.82 o 
  -1   3   2     3019.66     3010.57     74.09 o 
   0   3   2       89.53       92.79     11.38 o 
   1   3   2      165.13      159.68     13.74 o 
   2   3   2        8.36        4.05      8.23 o 
   3   3   2      547.09      518.50     33.08 o 
   4   3   2       85.00       81.56     11.15 o 
   5   3   2        1.67       -0.82      8.48 o 
   6   3   2       33.59       28.26     10.75 o 
   7   3   2      214.87      226.01     19.12 o 
   8   3   2       13.94       16.87     11.35 o 
   9   3   2       20.19       27.11     11.50 o 
  10   3   2      530.26      587.93     31.69 o 
  11   3   2     2663.10     2594.27     76.14 o 
  12   3   2      217.77      237.69     41.28 o 
  13   3   2        7.34       17.76     16.79 o 
  14   3   2       63.84       85.56     21.01 o 
  15   3   2        8.74       25.35     17.13 o 
  16   3   2       49.95       67.42     34.06 o 
  17   3   2       10.18      -33.83     22.55 o 
  18   3   2      126.35      172.09     30.89 o 
  19   3   2       86.10       71.86     48.50 o 
  20   3   2       39.39      -24.07     27.53 o 
  21   3   2       18.52       25.34     27.44 o 
  22   3   2        4.83       -5.49     45.92 o 
  23   3   2       15.70       11.50     29.12 o 
  24   3   2        8.55       80.30     58.50 o 
 -21   4   2        0.01        8.73     27.75 o 
 -20   4   2       25.68       -2.50     26.45 o 
 -19   4   2        0.72      -20.85     24.13 o 
 -18   4   2        4.91       -2.82     26.35 o 
 -17   4   2       29.56       37.71     24.48 o 
 -16   4   2      196.93      159.96     29.64 o 
 -15   4   2      149.27      121.95     24.83 o 
 -14   4   2       65.07       94.13     24.02 o 
 -13   4   2      163.06      147.41     25.94 o 
 -12   4   2       29.33       17.54     19.22 o 
 -11   4   2       74.49       82.63     31.84 o 
 -10   4   2      128.52      118.56     22.76 o 
  -9   4   2       31.85       16.24     19.24 o 
  -8   4   2      195.03      166.90     24.89 o 
  -7   4   2        3.18        5.34     15.84 o 
  -6   4   2        0.97       -4.67     15.97 o 
  -5   4   2        0.27       -2.57     14.95 o 
  -4   4   2        0.78       13.22     17.68 o 
  -3   4   2       74.11       73.60     15.35 o 
  -2   4   2        0.89        8.08     13.09 o 
  -1   4   2        6.22       23.10     14.38 o 
   0   4   2        5.15      -16.00     11.44 o 
   1   4   2        0.27       -9.64     11.65 o 
   2   4   2       80.90       79.51     16.60 o 
   3   4   2      289.69      296.66     27.71 o 
   4   4   2      294.25      317.74     25.91 o 
   5   4   2        0.32       -0.79     15.47 o 
   6   4   2      306.66      310.46     25.62 o 
   7   4   2      794.22      808.69     81.08 o 
   8   4   2       17.22       22.60     20.81 o 
   9   4   2        0.10      -13.79     17.96 o 
  10   4   2        2.16      -32.00     21.33 o 
  11   4   2       45.29       35.32     24.43 o 
  12   4   2      116.81      109.49     30.51 o 
  13   4   2       29.94       56.62     28.47 o 
  14   4   2       21.67       -5.49     35.98 o 
  15   4   2       12.03      -13.74     36.73 o 
  16   4   2       18.71      101.71     40.49 o 
  17   4   2       43.21       34.78     81.96 o 
  18   4   2       20.80      -11.04     30.44 o 
  19   4   2        4.23       10.97     32.84 o 
  20   4   2       24.12       81.43     36.84 o 
 -16   5   2       16.54       72.17     30.70 o 
 -15   5   2        9.09       68.10     29.93 o 
 -14   5   2       29.31       -1.08     26.84 o 
 -13   5   2        7.52      -14.77     27.05 o 
 -12   5   2       22.82       51.26     26.96 o 
 -11   5   2       40.07       47.83     26.44 o 
 -10   5   2        9.77        6.40     23.92 o 
  -9   5   2        7.17       -6.98     23.51 o 
  -8   5   2       17.43       17.54     23.59 o 
  -7   5   2       14.19       18.27     21.91 o 
  -6   5   2        6.71       -8.98     20.66 o 
  -5   5   2        0.42        4.46     21.63 o 
  -4   5   2        1.68       21.79     21.31 o 
  -3   5   2       25.29      -13.24     20.06 o 
  -2   5   2        1.32       10.61     21.30 o 
  -1   5   2       12.13      -20.00     43.59 o 
   0   5   2        7.10       37.26     35.75 o 
   1   5   2        8.56        0.75     34.89 o 
   2   5   2      228.91      150.69     41.53 o 
   3   5   2       13.85       18.22     35.22 o 
   5   5   2        0.45        8.55     42.92 o 
   6   5   2        0.16       -0.52     33.54 o 
   7   5   2        8.22      -21.93     41.04 o 
   8   5   2        0.67       18.02     39.54 o 
   9   5   2       13.58       49.28     40.15 o 
  10   5   2       17.17       42.83     39.99 o 
  11   5   2       26.10       59.46     32.80 o 
  12   5   2        0.56       22.66     34.03 o 
  13   5   2       20.11       21.12     33.90 o 
  14   5   2        0.03       46.39     35.77 o 
  15   5   2        0.00       60.35     38.30 o 
  -6   6   2        0.00       16.18     37.11 o 
  -5   6   2        0.03       30.63     70.65 o 
  -4   6   2        0.97      -30.61     62.68 o 
  -3   6   2        1.75      -24.49     63.00 o 
  -2   6   2       53.71      106.13     67.58 o 
  -1   6   2        8.52      -18.34     59.63 o 
   0   6   2        0.93      -51.63     60.25 o 
   3   6   2       30.17      105.99     64.11 o 
   4   6   2        1.66       -0.21     62.82 o 
   5   6   2        3.53       33.55     68.87 o 
 -27   1   3        2.67      -19.55     28.43 o 
 -26   1   3        1.83       -1.97     25.53 o 
 -25   1   3       50.38       67.11     25.44 o 
 -24   1   3       56.32       56.99     24.40 o 
 -23   1   3       58.96       74.84     24.62 o 
 -22   1   3       98.84       95.84     19.80 o 
 -21   1   3        8.59       21.50     14.92 o 
 -20   1   3      166.18      229.14     34.01 o 
 -19   1   3      296.51      286.83     34.53 o 
 -18   1   3      437.28      464.39     31.95 o 
 -17   1   3      424.61      402.91     28.85 o 
 -16   1   3       14.92       32.13     11.54 o 
 -15   1   3       17.65       14.84      9.22 o 
 -14   1   3      382.09      427.10     19.02 o 
 -13   1   3      248.85      251.53     14.40 o 
 -12   1   3      427.34      416.20     23.62 o 
 -11   1   3       30.54       23.19      5.43 o 
 -10   1   3      569.87      685.25     21.57 o 
  -9   1   3     1687.20     1539.81     38.32 o 
  -8   1   3      487.46      540.26     17.41 o 
  -7   1   3      605.85      541.14     33.38 o 
  -6   1   3      276.14      276.55     13.47 o 
  -5   1   3      143.66      146.28      9.70 o 
  -4   1   3       10.88       19.72      4.73 o 
  -3   1   3     4618.66     4156.17     89.84 o 
  -2   1   3     5462.39     5320.20    113.77 o 
  -1   1   3        8.30        9.21      3.59 o 
   0   1   3      589.12      498.66     15.02 o 
   1   1   3      924.17      838.37     22.10 o 
   2   1   3     9888.20     9532.55    199.91 o 
   3   1   3       60.93       60.47      5.69 o 
   4   1   3      144.15      131.63      8.45 o 
   5   1   3        9.72        5.73      3.80 o 
   6   1   3      197.24      257.85     12.25 o 
   7   1   3      278.27      293.10     13.22 o 
   8   1   3       76.18       97.48      8.70 o 
   9   1   3      203.22      242.11     13.18 o 
  10   1   3        8.66       13.06      6.00 o 
  11   1   3      308.05      321.77     18.00 o 
  12   1   3       84.63       83.08     11.50 o 
  13   1   3      121.75      111.94     12.32 o 
  14   1   3      392.86      425.75     23.38 o 
  15   1   3      175.27      200.58     16.92 o 
  16   1   3       45.42       51.60     16.99 o 
  17   1   3      102.36       96.40     14.32 o 
  18   1   3       11.77       24.92     11.00 o 
  19   1   3      472.34      444.40     39.65 o 
  20   1   3       17.27       29.59     13.69 o 
  21   1   3       20.55       43.90     16.30 o 
  22   1   3        0.29       -5.27     26.13 o 
  23   1   3       32.23       30.00     21.63 o 
  24   1   3        5.69       59.46     27.68 o 
  25   1   3        0.83       23.48     28.62 o 
  26   1   3        0.13       44.74     29.27 o 
 -27   2   3      132.59      144.94     57.70 o 
 -26   2   3       25.33       42.51     25.94 o 
 -25   2   3        3.56       28.35     32.43 o 
 -24   2   3       72.17      115.73     24.79 o 
 -23   2   3       48.72       44.37     19.85 o 
 -22   2   3       16.44        7.28     17.82 o 
 -21   2   3        8.58       -3.94     14.97 o 
 -20   2   3        2.62       13.55     15.06 o 
 -19   2   3        8.25       22.38     14.40 o 
 -18   2   3        5.31       21.58     13.88 o 
 -17   2   3       44.88       65.29     15.09 o 
 -16   2   3       26.08        7.31     11.97 o 
 -15   2   3      234.67      226.92     25.73 o 
 -14   2   3      213.56      193.76     22.96 o 
 -13   2   3      110.33      128.43     16.91 o 
 -12   2   3      378.56      293.13     23.56 o 
 -11   2   3        1.16       11.36      9.52 o 
 -10   2   3        1.96        7.09      7.35 o 
  -9   2   3     1119.18     1003.10     34.12 o 
  -8   2   3     1699.79     1614.16     48.06 o 
  -7   2   3     1259.67     1170.53     37.21 o 
  -6   2   3     3777.45     3591.26     92.94 o 
  -5   2   3      536.96      529.21     23.28 o 
  -4   2   3      112.69      113.80     10.29 o 
  -3   2   3      189.46      191.16     11.52 o 
  -2   2   3      132.39      133.87     11.77 o 
  -1   2   3        1.73        5.91      5.80 o 
   0   2   3      969.23      946.09     29.97 o 
   1   2   3      631.82      646.01     24.10 o 
   2   2   3      569.03      598.87     25.70 o 
   3   2   3        9.21        3.14      6.68 o 
   4   2   3        8.25        6.96      5.94 o 
   5   2   3      118.02      126.98     10.99 o 
   6   2   3     4149.95     4034.56     92.23 o 
   7   2   3      182.29      179.18     11.98 o 
   8   2   3       11.50       16.88      9.37 o 
   9   2   3      498.86      536.27     25.50 o 
  10   2   3        0.12        7.83      8.18 o 
  11   2   3      432.06      424.13     34.16 o 
  12   2   3      525.16      542.65     28.14 o 
  13   2   3       48.01       42.06     12.41 o 
  14   2   3      331.37      311.06     22.52 o 
  15   2   3     1221.93     1108.44     41.94 o 
  16   2   3        6.39       12.61     12.05 o 
  17   2   3       83.10       89.36     16.98 o 
  18   2   3      140.94      142.60     21.14 o 
  19   2   3        2.85        9.55     18.31 o 
  20   2   3       17.06       20.02     20.25 o 
  21   2   3       12.38        8.17     20.93 o 
  22   2   3        1.92        9.42     22.94 o 
  23   2   3        6.60       -1.10     27.01 o 
  24   2   3        2.44       37.44     31.33 o 
  25   2   3        0.87        2.38     31.25 o 
 -24   3   3       39.04       17.00     30.83 o 
 -23   3   3       23.63       43.54     24.59 o 
 -22   3   3       42.76       23.21     21.03 o 
 -21   3   3        8.31       27.78     28.31 o 
 -20   3   3        7.29       31.74     21.02 o 
 -19   3   3        6.86       33.75     18.89 o 
 -18   3   3        2.34       22.81     19.64 o 
 -17   3   3        7.26        8.05     16.45 o 
 -16   3   3        5.42        7.39     15.01 o 
 -15   3   3        0.46       29.04     14.86 o 
 -14   3   3        6.40       10.43     14.98 o 
 -13   3   3       25.54       20.15     14.99 o 
 -12   3   3      101.28       89.11     17.25 o 
 -11   3   3       70.20       64.44     16.65 o 
 -10   3   3        1.11       19.08     12.46 o 
  -9   3   3       46.65       35.01     13.19 o 
  -8   3   3       44.85       62.39     14.75 o 
  -7   3   3       12.65       21.85     10.38 o 
  -6   3   3       30.50       50.48     13.82 o 
  -5   3   3       34.59       29.25     10.71 o 
  -4   3   3        3.57       -8.20      9.60 o 
  -3   3   3      118.70      157.83     13.90 o 
  -2   3   3      635.14      687.96     32.51 o 
  -1   3   3       29.79       35.82      9.66 o 
   0   3   3       63.76       61.21     10.46 o 
   1   3   3       10.09       12.29     12.35 o 
   2   3   3        1.56        9.38      8.44 o 
   3   3   3       29.33       36.41      9.25 o 
   4   3   3        0.01       -5.88      7.94 o 
   5   3   3       21.89       31.39      9.67 o 
   6   3   3       31.17       38.79     13.00 o 
   7   3   3       86.19      103.39     20.06 o 
   8   3   3      240.47      264.79     25.99 o 
   9   3   3        3.35       15.84     12.25 o 
  10   3   3       41.86       25.38     19.23 o 
  11   3   3      163.08      206.23     23.36 o 
  12   3   3       32.27       24.12     14.42 o 
  13   3   3      297.92      279.84     27.12 o 
  14   3   3       13.24       33.27     22.42 o 
  15   3   3        7.96        8.34     21.83 o 
  16   3   3        0.50      -14.17     21.33 o 
  17   3   3        0.55       -7.87     23.33 o 
  18   3   3        4.74      -18.02     27.80 o 
  19   3   3        3.34       -5.46     26.44 o 
  20   3   3        8.29       11.47     26.36 o 
  21   3   3        0.91      -11.43     53.73 o 
  22   3   3        0.01      -74.58     71.84 o 
  23   3   3        0.57        9.43     32.61 o 
 -21   4   3        5.80        1.26     28.40 o 
 -20   4   3       27.01       59.85     28.51 o 
 -19   4   3       72.35       44.99     26.82 o 
 -18   4   3       62.78       30.86     25.08 o 
 -17   4   3        7.41        4.88     21.93 o 
 -16   4   3       28.86       53.12     22.80 o 
 -15   4   3       93.80       49.57     22.46 o 
 -14   4   3       33.10       31.46     19.89 o 
 -13   4   3        2.49        7.60     17.41 o 
 -12   4   3       27.83       30.38     18.66 o 
 -11   4   3       27.09       -3.33     17.65 o 
 -10   4   3        2.50       -0.18     16.99 o 
  -9   4   3      132.43      157.57     32.52 o 
  -8   4   3       53.79       44.76     17.27 o 
  -7   4   3        0.19      -15.37     15.71 o 
  -6   4   3       86.11      163.78     23.28 o 
  -5   4   3      146.61      146.66     22.26 o 
  -4   4   3       82.58       86.08     20.13 o 
  -3   4   3       32.88       26.26     14.52 o 
  -2   4   3        0.69        5.25     12.67 o 
  -1   4   3        5.17        2.10     12.18 o 
   0   4   3      154.94      134.50     20.24 o 
   1   4   3      114.34      115.40     17.41 o 
   2   4   3        0.05       -0.47     13.47 o 
   3   4   3        2.03       -9.25     13.59 o 
   4   4   3      224.07      211.62     22.31 o 
   5   4   3        2.21       12.85     22.22 o 
   6   4   3     1130.29     1153.43     62.39 o 
   7   4   3      132.55      140.67     22.36 o 
   8   4   3      130.42      136.08     36.77 o 
   9   4   3       17.68       12.51     23.52 o 
  10   4   3       10.75       -0.33     24.70 o 
  11   4   3       27.86       53.04     30.42 o 
  12   4   3       26.75       48.61     28.99 o 
  13   4   3        1.07       46.35     31.30 o 
  14   4   3       36.36       66.97     32.08 o 
  15   4   3      104.82      114.11     34.73 o 
  16   4   3       44.21       54.82     52.70 o 
  17   4   3        9.80       64.60     35.90 o 
  18   4   3        2.51      -35.61     31.58 o 
  19   4   3       10.60       -0.69     39.75 o 
 -16   5   3        8.66       35.26     39.04 o 
 -15   5   3        0.36       32.57     27.04 o 
 -14   5   3       48.30       87.16     29.52 o 
 -13   5   3       64.84       46.34     26.23 o 
 -12   5   3        3.64       26.38     26.78 o 
 -11   5   3       23.78        3.77     25.31 o 
 -10   5   3        1.07       30.51     23.77 o 
  -9   5   3       24.93       43.45     25.40 o 
  -8   5   3       10.32        4.92     22.26 o 
  -7   5   3        0.33       23.96     23.82 o 
  -6   5   3        0.11       14.79     22.14 o 
  -5   5   3       10.15       23.70     21.29 o 
  -4   5   3        2.97        2.60     21.91 o 
  -3   5   3       90.79      115.87     31.70 o 
  -2   5   3       83.43      135.16     51.88 o 
  -1   5   3       72.89       80.96     38.93 o 
   0   5   3       13.19      -35.39     52.54 o 
   1   5   3       80.92       72.70     28.32 o 
   2   5   3      639.62      558.71     87.67 o 
   3   5   3       18.05       44.05     62.40 o 
   4   5   3       12.05      -42.07     37.36 o 
   5   5   3       22.69       52.73     32.56 o 
   6   5   3        0.14      -11.36     39.38 o 
   7   5   3       95.84       84.09     32.59 o 
   8   5   3        1.40       40.78     32.41 o 
   9   5   3        0.66       54.84     33.68 o 
  10   5   3        0.34       16.03     32.92 o 
  11   5   3        0.00       52.85     35.80 o 
  12   5   3        5.58       -7.66     37.18 o 
  13   5   3        0.79       89.31     48.05 o 
  14   5   3        8.67      -23.12     43.64 o 
  15   5   3        0.10       -2.84     67.23 o 
  -5   6   3        3.19       -4.48     46.76 o 
  -4   6   3        5.51      -83.84     59.03 o 
  -3   6   3       34.84      120.69     73.24 o 
  -2   6   3       72.47      -76.33     64.53 o 
  -1   6   3       13.07        2.50     65.47 o 
   0   6   3       34.31        7.28     70.72 o 
   1   6   3        2.14       55.79     81.14 o 
   3   6   3        1.66       67.55     72.63 o 
 -27   0   4       20.61       81.34     45.49 o 
 -26   0   4      114.46      218.67     61.45 o 
 -25   0   4       11.65       23.50     36.27 o 
 -24   0   4      204.90      140.86     49.09 o 
 -23   0   4       95.57       27.95     36.20 o 
 -22   0   4      125.44      120.27     43.06 o 
 -21   0   4      243.71      190.25     44.66 o 
 -20   0   4      409.55      414.60     62.82 o 
 -19   0   4      909.78     1097.42     66.45 o 
 -18   0   4      171.31      141.22     19.72 o 
 -17   0   4      145.21      156.08     19.36 o 
 -16   0   4      650.23      741.68     51.76 o 
 -15   0   4      333.99      402.02     38.58 o 
 -14   0   4       48.69       54.98     10.93 o 
 -13   0   4      688.76      658.57     31.50 o 
 -12   0   4     1820.76     1773.85     64.02 o 
 -11   0   4      709.53      706.12     31.40 o 
 -10   0   4      143.09      120.75     18.29 o 
  -9   0   4     1940.42     1973.45     67.37 o 
  -8   0   4        2.74        6.25      5.88 o 
  -7   0   4     3248.84     2857.25     91.70 o 
  -6   0   4      671.31      667.23     27.30 o 
  -5   0   4      469.87      430.36     19.72 o 
  -4   0   4    20211.76    19836.87    730.04 o 
  -3   0   4     2271.30     2266.78     72.67 o 
  -2   0   4       51.04       62.79      7.70 o 
  -1   0   4     1631.33     1316.00     44.63 o 
   0   0   4      508.22      487.01     20.36 o 
   1   0   4      157.30      149.58     21.22 o 
   2   0   4     1117.74     1209.04     41.80 o 
   3   0   4       40.00       60.19      8.02 o 
   4   0   4     3809.84     3572.77    111.17 o 
   5   0   4       39.89       62.61      9.74 o 
   6   0   4      191.65      174.90     18.41 o 
   7   0   4      794.36      733.85     30.31 o 
   8   0   4       76.70       72.22     12.42 o 
   9   0   4     1541.96     1444.00     61.86 o 
  10   0   4     2889.44     2718.88     90.88 o 
  11   0   4      453.38      459.58     26.88 o 
  12   0   4       59.08       50.86     19.01 o 
  13   0   4      112.07      145.60     23.45 o 
  14   0   4      454.81      510.49     35.95 o 
  15   0   4      184.27      246.99     24.18 o 
  16   0   4      159.14      161.38     38.70 o 
  17   0   4        9.14       13.46     14.42 o 
  18   0   4       61.94       96.73     49.13 o 
  19   0   4       87.10      107.87     23.52 o 
  20   0   4       21.35       47.31     19.74 o 
  21   0   4       19.89      -15.38     17.98 o 
  22   0   4       68.72       40.68     23.18 o 
  23   0   4      158.38      270.02     62.01 o 
  24   0   4        0.05       27.82     46.44 o 
  25   0   4       88.21       75.82     54.34 o 
  26   0   4        0.66       23.26     53.81 o 
 -27   1   4        4.12       17.90     79.03 o 
 -26   1   4        0.09        6.68     27.17 o 
 -25   1   4        0.28      -10.11     21.88 o 
 -24   1   4        1.91        4.20     20.73 o 
 -23   1   4       66.81       56.87     21.87 o 
 -22   1   4      101.92      108.91     20.19 o 
 -21   1   4       42.04       33.99     14.32 o 
 -20   1   4        9.83        9.69     14.38 o 
 -19   1   4       25.12       41.85     13.49 o 
 -18   1   4      148.97      139.38     18.55 o 
 -17   1   4      520.16      475.30     31.39 o 
 -16   1   4        8.66       32.10     11.27 o 
 -15   1   4      253.52      268.40     22.53 o 
 -14   1   4      552.70      540.28     32.16 o 
 -13   1   4       98.86      104.99     10.91 o 
 -12   1   4        5.57        7.68      5.48 o 
 -11   1   4      549.75      549.43     19.81 o 
 -10   1   4      287.73      323.68     15.68 o 
  -9   1   4       13.39       29.19      5.15 o 
  -8   1   4      295.63      329.36     16.98 o 
  -7   1   4      610.16      597.86     24.01 o 
  -6   1   4      124.15      155.16     12.28 o 
  -5   1   4      236.35      214.17      9.84 o 
  -4   1   4      359.13      362.94     12.77 o 
  -3   1   4      925.22      899.90     23.73 o 
  -2   1   4     1097.94     1102.10     30.61 o 
  -1   1   4     1177.98     1154.56     29.27 o 
   0   1   4      417.26      424.59     14.10 o 
   1   1   4     1841.89     1713.76     45.25 o 
   2   1   4     1320.55     1201.15     33.90 o 
   3   1   4       43.65       48.50      6.65 o 
   4   1   4        0.19        7.72      5.03 o 
   5   1   4     2392.42     2328.42     54.32 o 
   6   1   4      614.89      673.30     20.56 o 
   7   1   4        0.04        3.14      4.78 o 
   8   1   4        1.21        6.67      5.30 o 
   9   1   4        0.95       -5.43      5.57 o 
  10   1   4      339.22      369.16     20.73 o 
  11   1   4       74.11       74.78     13.83 o 
  12   1   4       13.32       14.58      7.46 o 
  13   1   4       30.27       34.16     11.07 o 
  14   1   4       26.92       26.13      9.10 o 
  15   1   4        0.01       10.32     10.96 o 
  16   1   4       52.24       74.08     12.81 o 
  17   1   4       32.34       22.85     12.92 o 
  18   1   4        1.14       24.77     13.40 o 
  19   1   4       62.88      123.06     41.69 o 
  20   1   4      112.66      147.72     22.48 o 
  21   1   4       66.16       90.04     21.83 o 
  22   1   4        9.23       13.53     21.95 o 
  23   1   4        3.03       35.82     22.61 o 
  24   1   4        7.21       30.55     23.38 o 
  25   1   4        7.29        6.55     88.61 o 
  26   1   4        0.00       26.15     31.73 o 
 -26   2   4        4.38       53.48     66.99 o 
 -25   2   4        4.30       55.07     22.87 o 
 -24   2   4       85.03      122.38     24.67 o 
 -23   2   4       37.95       52.35     21.17 o 
 -22   2   4       22.83       54.63     19.95 o 
 -21   2   4        0.01       21.81     16.39 o 
 -20   2   4       52.60       42.16     18.38 o 
 -19   2   4        0.45       11.30     21.18 o 
 -18   2   4       22.88       39.50     26.80 o 
 -17   2   4       55.79       78.16     17.06 o 
 -16   2   4       43.91       21.35     14.76 o 
 -15   2   4        0.20       10.04     11.63 o 
 -14   2   4      195.41      205.07     22.34 o 
 -13   2   4       36.70       18.51     10.63 o 
 -12   2   4      382.99      401.12     28.47 o 
 -11   2   4       28.66       15.30     11.11 o 
 -10   2   4       94.31      119.73     12.80 o 
  -9   2   4      163.90      207.36     15.75 o 
  -8   2   4      543.29      566.77     24.97 o 
  -7   2   4       29.08       28.96     10.28 o 
  -6   2   4       99.45       99.84     13.38 o 
  -5   2   4      562.59      525.10     42.80 o 
  -4   2   4      205.20      205.21     13.06 o 
  -3   2   4      277.61      305.40     14.52 o 
  -2   2   4        4.54       18.25      5.76 o 
  -1   2   4      124.08      155.46     11.06 o 
   0   2   4        1.05        4.26      5.91 o 
   1   2   4     1253.31     1443.14     38.39 o 
   2   2   4        3.94       12.05      6.43 o 
   3   2   4        5.40        2.70      6.24 o 
   4   2   4      333.15      348.92     17.16 o 
   5   2   4      321.76      379.44     17.94 o 
   6   2   4       41.89       62.55      8.53 o 
   7   2   4      730.95      720.28     25.09 o 
   8   2   4       33.95       35.82      8.14 o 
   9   2   4       26.85       44.48     10.55 o 
  10   2   4      317.84      388.48     23.04 o 
  11   2   4       29.27        7.81     10.84 o 
  12   2   4      246.00      257.23     45.96 o 
  13   2   4      233.81      228.13     21.72 o 
  14   2   4      336.44      318.91     26.98 o 
  15   2   4       78.18      105.31     29.51 o 
  16   2   4      216.26      264.00     25.48 o 
  17   2   4        1.45      -19.27     13.24 o 
  18   2   4        5.07       -2.66     15.60 o 
  19   2   4       13.16       53.69     17.95 o 
  20   2   4        6.75       30.21     19.92 o 
  21   2   4       20.51      -28.88     19.25 o 
  22   2   4       17.89       53.65     27.65 o 
  23   2   4        2.31       -1.95     43.94 o 
  24   2   4        0.84       36.78     31.40 o 
  25   2   4        9.40      -30.22     33.73 o 
 -24   3   4        0.19       -1.00     24.00 o 
 -23   3   4        0.25      -22.99     21.56 o 
 -22   3   4        6.82       34.57     23.18 o 
 -21   3   4        4.45       24.02     22.19 o 
 -20   3   4       14.53       19.58     20.64 o 
 -19   3   4       65.98       33.94     19.53 o 
 -18   3   4       83.86       94.33     20.64 o 
 -17   3   4      215.68      174.55     24.52 o 
 -16   3   4        1.70      -14.85     14.39 o 
 -15   3   4        2.22       -6.91     13.59 o 
 -14   3   4      207.90      181.07     24.12 o 
 -13   3   4      753.03      702.59     41.29 o 
 -12   3   4      358.59      375.26     37.20 o 
 -11   3   4       21.65        7.74     12.89 o 
 -10   3   4      353.41      343.13     28.32 o 
  -9   3   4      361.18      327.65     26.94 o 
  -8   3   4       11.43        3.13     16.60 o 
  -7   3   4       36.30       43.02     18.81 o 
  -6   3   4       10.58       25.41     10.70 o 
  -5   3   4      663.68      619.00     31.58 o 
  -4   3   4      166.63      211.39     21.96 o 
  -3   3   4     2245.33     2145.26     63.97 o 
  -2   3   4       39.83       51.34     10.34 o 
  -1   3   4       20.78       12.81      8.71 o 
   0   3   4        2.26        4.72      9.59 o 
   1   3   4      309.08      298.01     20.28 o 
   2   3   4     1187.93     1150.45     39.79 o 
   3   3   4      168.30      152.32     20.54 o 
   4   3   4       47.86       61.72     11.37 o 
   5   3   4      298.66      298.41     20.97 o 
   6   3   4      276.48      241.51     27.53 o 
   7   3   4      164.12      181.82     20.69 o 
   8   3   4      122.45      103.26     31.17 o 
   9   3   4       13.86        4.29     16.90 o 
  10   3   4     2434.77     2221.48     88.25 o 
  11   3   4      106.24      126.25     20.47 o 
  12   3   4      539.40      528.70     61.44 o 
  13   3   4        4.19       25.78     16.10 o 
  14   3   4      125.93      161.09     22.49 o 
  15   3   4       36.12        8.06     23.60 o 
  16   3   4       33.67       76.06     27.11 o 
  17   3   4       30.49       15.00     24.93 o 
  18   3   4       13.25       26.45     26.02 o 
  19   3   4        6.21       45.36     26.97 o 
  20   3   4        8.68       20.64     25.10 o 
  21   3   4        1.33      -10.95     30.25 o 
  22   3   4       36.36       21.72     33.00 o 
 -21   4   4       13.91      -24.33     43.36 o 
 -20   4   4        0.48       -7.88     25.91 o 
 -19   4   4        0.77       21.59     29.21 o 
 -18   4   4       17.88       12.84     23.93 o 
 -17   4   4       18.78       33.18     38.36 o 
 -16   4   4       13.55        4.77     20.36 o 
 -15   4   4        5.47       16.55     30.94 o 
 -14   4   4       17.52       21.37     20.12 o 
 -13   4   4      119.06       84.09     32.52 o 
 -12   4   4       49.35       98.61     21.91 o 
 -11   4   4        2.36       24.91     18.45 o 
 -10   4   4       17.45       13.66     18.75 o 
  -9   4   4       27.75       10.96     19.56 o 
  -8   4   4      334.27      340.72     31.95 o 
  -7   4   4      141.25      155.38     23.20 o 
  -6   4   4        3.83        8.15     15.78 o 
  -5   4   4       55.52       59.02     28.31 o 
  -4   4   4       43.47       53.40     15.93 o 
  -3   4   4      114.99      123.98     18.53 o 
  -2   4   4       88.28       49.65     14.47 o 
  -1   4   4      150.71      152.55     21.74 o 
   0   4   4        6.31      -11.86     14.90 o 
   1   4   4       24.18       27.40     15.54 o 
   2   4   4       61.28       53.86     21.88 o 
   3   4   4       25.44       27.07     23.53 o 
   4   4   4        0.21        0.17     17.71 o 
   5   4   4       26.36       47.97     18.03 o 
   6   4   4       72.58       55.56     26.34 o 
   7   4   4      298.68      288.57     32.10 o 
   8   4   4      163.48      198.66     26.29 o 
   9   4   4       17.27       53.36     20.29 o 
  10   4   4       21.68       34.10     26.53 o 
  11   4   4        0.11       -5.43     33.77 o 
  12   4   4        9.99       19.61     32.11 o 
  13   4   4        0.10       34.29     31.31 o 
  14   4   4      166.03      182.53     53.56 o 
  15   4   4       20.97       91.52     34.79 o 
  16   4   4        6.50      -17.48     35.98 o 
  17   4   4       15.53       22.90     48.02 o 
  18   4   4        9.53      -28.74     49.92 o 
  19   4   4       13.16       -9.34     34.98 o 
 -16   5   4       13.54        1.63     37.57 o 
 -15   5   4        1.99       11.31     28.04 o 
 -14   5   4        9.49       15.59     28.48 o 
 -13   5   4        5.90        0.72     26.52 o 
 -12   5   4       16.34       24.76     26.90 o 
 -11   5   4       10.49       34.64     38.36 o 
 -10   5   4       24.92       28.89     26.07 o 
  -9   5   4       36.96        4.68     24.07 o 
  -8   5   4       22.16       19.54     24.45 o 
  -7   5   4       40.30       68.97     29.54 o 
  -6   5   4        0.06        6.12     24.96 o 
  -5   5   4        7.67        8.58     26.99 o 
  -4   5   4        2.03      -11.81     29.89 o 
  -3   5   4        5.31      -34.80     23.20 o 
  -2   5   4       34.44       46.31     68.53 o 
  -1   5   4        0.26      -62.12     56.97 o 
   0   5   4        1.15      -26.34     25.36 o 
   1   5   4       39.27       -8.21     27.04 o 
   2   5   4        0.82       -8.03     26.44 o 
   3   5   4      183.41      232.38     37.64 o 
   4   5   4       93.36      106.48     55.40 o 
   5   5   4       24.80        9.73     51.24 o 
   6   5   4        1.75        6.14     35.81 o 
   7   5   4        0.02       34.72     38.14 o 
   8   5   4       25.03       78.48     41.28 o 
   9   5   4        1.22       -7.06     31.73 o 
  10   5   4        0.33       41.18     35.32 o 
  11   5   4        2.09       12.99     35.92 o 
  12   5   4        2.71       -0.04     36.88 o 
  13   5   4        1.60       39.42     41.00 o 
  14   5   4       16.38       71.13     69.98 o 
 -27   1   5        4.69       15.63     31.43 o 
 -26   1   5       36.06      113.54     33.23 o 
 -25   1   5        5.16       27.10     26.19 o 
 -24   1   5        0.55       36.13     25.55 o 
 -23   1   5       50.47       98.40     30.66 o 
 -22   1   5        1.28        8.05     15.67 o 
 -21   1   5       18.23       17.77     14.83 o 
 -20   1   5      207.05      216.99     23.48 o 
 -19   1   5       49.99       66.57     17.74 o 
 -18   1   5      169.26      155.64     18.21 o 
 -17   1   5       38.73       39.99     12.63 o 
 -16   1   5      676.73      767.89     47.61 o 
 -15   1   5       60.87       69.84     10.88 o 
 -14   1   5      571.96      582.75     28.26 o 
 -13   1   5      808.92      780.46     29.54 o 
 -12   1   5      119.78      122.64     11.81 o 
 -11   1   5      414.34      417.29     23.50 o 
 -10   1   5      570.29      510.22     24.04 o 
  -9   1   5     1998.47     1859.59     45.97 o 
  -8   1   5      598.10      585.39     25.32 o 
  -7   1   5      102.29      121.36      8.24 o 
  -6   1   5      340.67      308.07     13.19 o 
  -5   1   5     1492.51     1401.29     35.24 o 
  -4   1   5     1103.91     1044.95     27.75 o 
  -3   1   5      627.91      710.71     22.23 o 
  -2   1   5       14.86       14.28      4.39 o 
  -1   1   5      450.55      574.99     18.04 o 
   0   1   5     1655.48     1612.95     43.82 o 
   1   1   5      532.96      480.57     20.10 o 
   2   1   5     2844.68     2560.88     64.98 o 
   3   1   5       40.06       56.02      7.92 o 
   4   1   5      331.81      329.44     22.55 o 
   5   1   5     4960.85     4700.79    124.18 o 
   6   1   5      433.25      428.86     16.97 o 
   7   1   5       10.82       18.63      6.02 o 
   8   1   5      277.77      278.97     14.47 o 
   9   1   5      278.45      294.58     15.71 o 
  10   1   5      615.37      620.45     23.55 o 
  11   1   5      139.31      163.93     20.28 o 
  12   1   5       45.63       49.18     10.76 o 
  13   1   5      157.52      157.49     20.39 o 
  14   1   5      168.82      204.26     19.67 o 
  15   1   5       11.26        7.74     10.80 o 
  16   1   5        9.21       26.85     17.47 o 
  17   1   5      389.29      371.22     36.11 o 
  18   1   5      145.54      153.10     20.16 o 
  19   1   5        3.36       22.81     16.44 o 
  20   1   5      100.45      125.77     24.15 o 
  21   1   5        3.88       20.27     18.95 o 
  22   1   5        0.50       19.22     20.50 o 
  23   1   5        1.77       13.73     22.99 o 
  24   1   5       32.42      101.60     41.27 o 
  25   1   5       49.76      107.18     44.51 o 
 -26   2   5       46.97      113.39     45.54 o 
 -25   2   5        0.27       41.57     24.40 o 
 -24   2   5       33.34       19.45     20.93 o 
 -23   2   5       90.99      126.91     35.18 o 
 -22   2   5      206.32      188.08     26.09 o 
 -21   2   5       48.15       72.16     18.95 o 
 -20   2   5       28.29       11.92     17.08 o 
 -19   2   5       79.39       75.42     20.77 o 
 -18   2   5      185.30      145.73     21.18 o 
 -17   2   5       25.35       16.67     13.51 o 
 -16   2   5       62.32       96.28     17.64 o 
 -15   2   5       60.95       42.15     21.14 o 
 -14   2   5       33.25       48.98     13.79 o 
 -13   2   5      256.64      274.81     24.65 o 
 -12   2   5      327.01      332.57     25.74 o 
 -11   2   5       63.78       72.80     10.92 o 
 -10   2   5       14.28       14.55      8.44 o 
  -9   2   5      423.48      465.11     25.86 o 
  -8   2   5      512.59      543.01     25.58 o 
  -7   2   5      552.88      551.57     24.51 o 
  -6   2   5        1.30        3.23      6.60 o 
  -5   2   5      400.34      407.32     20.83 o 
  -4   2   5      601.28      596.06     21.37 o 
  -3   2   5      282.27      293.17     16.12 o 
  -2   2   5      951.87      940.48     27.82 o 
  -1   2   5      171.92      183.60     12.19 o 
   0   2   5      637.09      625.00     28.43 o 
   1   2   5     1892.21     1899.96     48.10 o 
   2   2   5      120.59      160.56     11.59 o 
   3   2   5       31.80       37.11      8.51 o 
   4   2   5      515.56      490.54     25.60 o 
   5   2   5      327.70      376.22     21.06 o 
   6   2   5        0.74        0.99      7.85 o 
   7   2   5       41.66       49.23      9.93 o 
   8   2   5        0.68      -10.66      8.42 o 
   9   2   5        6.71       -7.23     11.66 o 
  10   2   5      182.92      164.37     18.46 o 
  11   2   5       49.05       47.44     15.18 o 
  12   2   5        6.51       11.86     12.21 o 
  13   2   5      368.59      449.43     57.84 o 
  14   2   5       58.08       59.78     16.15 o 
  15   2   5      262.78      231.11     23.75 o 
  16   2   5      100.92      109.26     26.87 o 
  17   2   5       10.14       14.52     15.20 o 
  18   2   5      125.97      138.68     21.92 o 
  19   2   5        8.58       40.74     18.70 o 
  20   2   5       34.31       22.11     18.51 o 
  21   2   5        1.51        5.25     22.62 o 
  22   2   5        4.04       15.60     22.65 o 
  23   2   5        2.04       33.27     58.61 o 
  24   2   5        1.00       -8.78     30.93 o 
 -24   3   5        0.62       20.59     35.02 o 
 -23   3   5       11.60       21.78     24.38 o 
 -22   3   5       12.15       43.24     23.03 o 
 -21   3   5       13.58       13.58     37.18 o 
 -20   3   5       23.42        7.72     21.74 o 
 -19   3   5       33.44       45.16     20.90 o 
 -18   3   5       42.82       47.50     19.96 o 
 -17   3   5        0.11       26.67     17.94 o 
 -16   3   5        0.95       12.51     14.71 o 
 -15   3   5       19.34        7.33     13.69 o 
 -14   3   5       12.27       24.32     15.22 o 
 -13   3   5        9.95       20.17     14.07 o 
 -12   3   5        9.66      -21.70     14.46 o 
 -11   3   5        8.29       30.31     13.59 o 
 -10   3   5       24.60       31.74     13.60 o 
  -9   3   5       70.47       64.54     21.45 o 
  -8   3   5        1.39        3.76     11.11 o 
  -7   3   5      115.62      110.61     16.75 o 
  -6   3   5      140.55      134.08     15.63 o 
  -5   3   5       45.45       37.76     11.08 o 
  -4   3   5        0.00        7.41      9.62 o 
  -3   3   5        7.42       13.21      9.74 o 
  -2   3   5       50.34       42.91     10.73 o 
  -1   3   5      163.86      179.84     19.47 o 
   0   3   5        4.67       12.25     10.51 o 
   1   3   5        2.82        1.81     11.00 o 
   2   3   5        1.19       11.90     10.02 o 
   3   3   5        2.02       -4.23     10.08 o 
   4   3   5        2.09       13.77     10.41 o 
   5   3   5        9.11        7.65     10.91 o 
   6   3   5       12.60       14.65     18.42 o 
   7   3   5       11.97       14.45     14.82 o 
   8   3   5       93.70      102.01     18.59 o 
   9   3   5      159.93      148.59     21.14 o 
  10   3   5        4.53       19.41     14.96 o 
  11   3   5       41.76       18.00     16.40 o 
  12   3   5      109.85       98.19     28.60 o 
  13   3   5        0.69        4.09     17.24 o 
  14   3   5        3.22       13.66     18.17 o 
  15   3   5        9.57        0.86     18.42 o 
  16   3   5        1.08       43.75     25.40 o 
  17   3   5        0.27      -22.87     33.94 o 
  18   3   5        0.55       38.43     35.13 o 
  19   3   5        0.11        3.39     26.41 o 
  20   3   5        0.01       -0.93     26.20 o 
  21   3   5        1.03      -12.05     27.58 o 
  22   3   5        1.63       27.55     35.50 o 
 -20   4   5        5.38       16.02     28.90 o 
 -19   4   5       28.14       43.76     28.22 o 
 -18   4   5       81.12      106.34     39.01 o 
 -17   4   5       37.99       25.66     23.85 o 
 -16   4   5       28.84        8.14     26.77 o 
 -15   4   5       43.69       33.10     20.73 o 
 -14   4   5        8.64        3.89     18.15 o 
 -13   4   5       15.40        1.73     24.84 o 
 -12   4   5       72.43       84.84     21.81 o 
 -11   4   5        7.10        6.18     17.64 o 
 -10   4   5       36.98       58.91     18.74 o 
  -9   4   5        2.40        9.19     16.11 o 
  -8   4   5      130.56      109.99     21.32 o 
  -7   4   5       60.45       75.69     21.40 o 
  -6   4   5       24.33       27.98     15.93 o 
  -5   4   5       11.00        3.83     18.75 o 
  -4   4   5       27.17       35.37     17.54 o 
  -3   4   5        2.92       11.66     22.38 o 
  -2   4   5        2.51       18.33     15.20 o 
  -1   4   5       38.31       31.22     17.49 o 
   0   4   5      326.10      338.92     29.42 o 
   1   4   5      189.45      240.79     24.98 o 
   2   4   5        2.08        2.08     19.07 o 
   3   4   5       49.84       23.56     29.62 o 
   4   4   5        0.26        2.93     16.52 o 
   5   4   5       31.73       30.26     18.67 o 
   6   4   5        2.79       14.75     20.38 o 
   7   4   5      212.99      158.81     24.85 o 
   8   4   5       53.83       64.19     29.46 o 
   9   4   5        8.36        5.53     21.73 o 
  10   4   5       25.62       15.31     21.59 o 
  11   4   5       12.59       46.38     34.35 o 
  12   4   5        3.78        1.24     31.16 o 
  13   4   5        3.21       49.29     33.05 o 
  14   4   5       10.51       32.84     31.13 o 
  15   4   5       79.68      108.76     37.75 o 
  16   4   5        0.29      -40.15     30.69 o 
  17   4   5       20.94       13.14     33.49 o 
  18   4   5       35.72       32.66     39.55 o 
 -15   5   5       11.62      -10.19     47.26 o 
 -14   5   5       15.94       49.01     34.09 o 
 -13   5   5       80.91       41.97     34.86 o 
 -12   5   5       23.01       33.05     35.78 o 
 -11   5   5       31.04       60.18     33.04 o 
 -10   5   5       13.50      -19.85     29.31 o 
  -9   5   5       44.35       87.08     33.44 o 
  -8   5   5        0.65      -12.14     27.74 o 
  -7   5   5        4.27        2.63     57.77 o 
  -6   5   5       53.85       79.80     29.86 o 
  -5   5   5       68.33       38.45     30.66 o 
  -4   5   5        0.19      -11.95     23.46 o 
  -3   5   5       30.75       39.80     27.95 o 
  -2   5   5        0.96      -80.64     53.76 o 
  -1   5   5       12.62       18.81     43.89 o 
   0   5   5       12.72       13.26     29.30 o 
   1   5   5        3.61       34.10     28.77 o 
   2   5   5       52.06       38.75     28.68 o 
   3   5   5       49.19       72.83     31.95 o 
   4   5   5      148.56      108.82     31.97 o 
   5   5   5      177.94      260.78     75.41 o 
   6   5   5        4.59       39.20     38.63 o 
   7   5   5        0.01       15.85     39.77 o 
   8   5   5        1.35      -13.95     39.89 o 
   9   5   5       25.44       27.39     46.98 o 
  10   5   5       37.42       83.03     48.92 o 
  11   5   5        6.16       25.78     39.17 o 
  12   5   5       10.76       56.99     39.34 o 
  13   5   5        0.00       28.07     64.92 o 
 -26   0   6       21.49        4.67     37.87 o 
 -25   0   6        0.29      -10.00     36.02 o 
 -24   0   6        3.63       -0.97     32.85 o 
 -23   0   6      161.82      154.42     43.43 o 
 -22   0   6        0.48       14.58     30.24 o 
 -21   0   6      333.78      307.24     55.03 o 
 -20   0   6       26.74       30.61     26.36 o 
 -19   0   6        5.28       38.80     19.46 o 
 -18   0   6     1626.61     1528.35     79.52 o 
 -17   0   6       62.71       56.99     18.24 o 
 -16   0   6        6.47       30.60     15.54 o 
 -15   0   6      648.74      693.71     39.82 o 
 -14   0   6      823.44      765.88     38.17 o 
 -13   0   6        1.87       -0.79      9.49 o 
 -12   0   6       68.03       75.75     13.76 o 
 -11   0   6       62.72       59.25     11.42 o 
 -10   0   6      302.49      395.30     26.01 o 
  -9   0   6       48.45       67.14     11.08 o 
  -8   0   6     1351.40     1310.72     49.48 o 
  -7   0   6      417.97      459.33     26.49 o 
  -6   0   6      117.21      169.56     21.95 o 
  -5   0   6      521.86      616.45     27.67 o 
  -4   0   6       33.37       73.72     14.83 o 
  -3   0   6     2312.70     2432.35     80.52 o 
  -2   0   6     1432.57     1380.80     49.92 o 
  -1   0   6     1287.13     1146.36     42.92 o 
   0   0   6     2086.91     1836.49     78.79 o 
   1   0   6     1772.26     1665.33     57.82 o 
   2   0   6       38.16       32.59      8.21 o 
   3   0   6       84.16       71.54     13.30 o 
   4   0   6      646.00      611.06     27.38 o 
   5   0   6       58.36       42.16      9.89 o 
   6   0   6     1205.67     1089.91     42.64 o 
   7   0   6      376.85      379.47     22.84 o 
   8   0   6        6.36       20.09      8.85 o 
   9   0   6     1427.65     1554.12     58.20 o 
  10   0   6      599.00      604.43     40.28 o 
  11   0   6       28.29       35.14     13.53 o 
  12   0   6       14.62       11.94     13.30 o 
  13   0   6        3.85       15.46     11.21 o 
  14   0   6       17.25       18.63     16.75 o 
  15   0   6       13.22       -0.38     16.33 o 
  16   0   6       17.01       16.26     24.63 o 
  17   0   6        5.49        0.74     23.13 o 
  18   0   6       79.98      105.16     39.51 o 
  19   0   6      120.26      109.39     43.22 o 
  20   0   6       17.38        7.25     38.21 o 
  21   0   6      440.08      484.81     78.48 o 
  22   0   6      141.23      188.45     57.18 o 
  23   0   6        4.32       61.08     54.01 o 
  24   0   6       52.09       48.91     61.25 o 
  25   0   6       34.19       70.32     60.48 o 
 -26   1   6       20.06      -10.26     27.05 o 
 -25   1   6       16.11       80.78     52.55 o 
 -24   1   6       22.81       -4.29     26.31 o 
 -23   1   6       22.58       33.22     23.17 o 
 -22   1   6      144.50      182.17     28.13 o 
 -21   1   6        1.04       -4.71     20.57 o 
 -20   1   6        8.87        5.33     14.42 o 
 -19   1   6       22.11       30.67     20.20 o 
 -18   1   6      119.26      132.90     18.54 o 
 -17   1   6       13.00       35.44     12.52 o 
 -16   1   6       55.01       54.33     13.81 o 
 -15   1   6       75.59       68.52     11.17 o 
 -14   1   6      840.97      854.65     32.80 o 
 -13   1   6      315.86      311.22     20.03 o 
 -12   1   6        3.53       -5.24      7.42 o 
 -11   1   6      206.53      242.31     22.13 o 
 -10   1   6      287.42      279.50     18.03 o 
  -9   1   6       65.82      103.01      9.13 o 
  -8   1   6        0.05       10.23      5.33 o 
  -7   1   6      218.44      220.50     14.70 o 
  -6   1   6     1350.97     1297.23     34.32 o 
  -5   1   6      389.85      390.05     16.62 o 
  -4   1   6      199.70      215.79     11.74 o 
  -3   1   6      667.98      682.55     21.44 o 
  -2   1   6        9.59        8.74      4.92 o 
  -1   1   6      308.20      344.85     21.34 o 
   0   1   6      480.33      524.13     21.55 o 
   1   1   6      556.59      520.03     22.09 o 
   2   1   6      146.74      149.34     16.32 o 
   3   1   6      228.92      260.74     16.18 o 
   4   1   6        0.22        6.19      6.67 o 
   5   1   6        3.14       11.36      9.05 o 
   6   1   6     1091.68     1041.16     33.61 o 
   7   1   6        3.04       -2.96      7.17 o 
   8   1   6       90.57      126.91     13.12 o 
   9   1   6      201.29      219.80     17.40 o 
  10   1   6       78.24       81.91     11.61 o 
  11   1   6       23.25       17.38      9.89 o 
  12   1   6       37.65       60.17     11.70 o 
  13   1   6       97.65      147.69     31.78 o 
  14   1   6      145.73      160.97     24.08 o 
  15   1   6        0.00       -3.03     12.09 o 
  16   1   6       23.82       21.20     12.89 o 
  17   1   6      131.04      147.03     19.64 o 
  18   1   6      102.07       90.69     18.60 o 
  19   1   6       20.34       25.14     16.73 o 
  20   1   6        0.07       14.82     27.01 o 
  21   1   6       12.50       59.01     30.27 o 
  22   1   6       10.37       15.50     31.17 o 
  23   1   6        5.86      -20.17     34.16 o 
  24   1   6        1.30       67.36     41.76 o 
 -25   2   6       22.13        8.99     22.76 o 
 -24   2   6       14.53        1.41     20.09 o 
 -23   2   6       31.69       52.54     22.43 o 
 -22   2   6        6.97        8.00     19.79 o 
 -21   2   6       15.00       26.83     17.78 o 
 -20   2   6       28.93       26.27     17.28 o 
 -19   2   6        6.42        5.10     15.73 o 
 -18   2   6        6.87       -2.53     14.25 o 
 -17   2   6        2.50       -3.05     12.57 o 
 -16   2   6        2.75       -7.41     11.66 o 
 -15   2   6      154.61      126.60     18.27 o 
 -14   2   6       30.58       11.80     16.29 o 
 -13   2   6        2.92        8.74     11.00 o 
 -12   2   6      160.04      165.56     18.77 o 
 -11   2   6      401.07      379.45     23.13 o 
 -10   2   6      233.36      221.26     19.68 o 
  -9   2   6      375.54      374.92     22.29 o 
  -8   2   6       84.10      117.05     12.07 o 
  -7   2   6        0.14       -2.25      7.39 o 
  -6   2   6       30.48       28.49      8.52 o 
  -5   2   6        5.12       10.74      6.98 o 
  -4   2   6      158.96      146.87     10.96 o 
  -3   2   6      258.67      262.73     15.13 o 
  -2   2   6       57.58       67.01      8.33 o 
  -1   2   6       28.65       26.16      7.91 o 
   0   2   6     1558.31     1575.84     47.19 o 
   1   2   6        6.63        5.73      7.99 o 
   2   2   6      225.97      252.25     17.78 o 
   3   2   6        0.17       -4.33      7.90 o 
   4   2   6      281.05      320.91     20.43 o 
   5   2   6       14.89        8.94      8.80 o 
   6   2   6      184.62      143.78     42.27 o 
   7   2   6       33.58       34.00     14.72 o 
   8   2   6        0.16       -7.14      8.64 o 
   9   2   6        4.09        2.09     11.59 o 
  10   2   6       23.78       10.61     19.31 o 
  11   2   6        4.17        1.58     12.52 o 
  12   2   6       80.61       66.33     15.37 o 
  13   2   6        0.84       17.26     13.73 o 
  14   2   6       48.87       75.99     19.42 o 
  15   2   6      160.45      180.42     24.58 o 
  16   2   6       30.60       34.24     19.00 o 
  17   2   6        3.12        0.84     16.70 o 
  18   2   6        0.90      -11.57     17.36 o 
  19   2   6       23.97       17.00     19.46 o 
  20   2   6        3.22       21.58     20.66 o 
  21   2   6        0.87        7.83     21.77 o 
  22   2   6        4.59       17.58     28.73 o 
  23   2   6        0.77       18.37     38.65 o 
 -23   3   6       26.97       31.77     25.70 o 
 -22   3   6        6.88       23.66     32.52 o 
 -21   3   6        7.27       16.38     30.41 o 
 -20   3   6       35.15       55.40     21.79 o 
 -19   3   6        0.41        0.69     19.81 o 
 -18   3   6       23.96       15.05     18.81 o 
 -17   3   6        0.81      -19.54     22.15 o 
 -16   3   6       30.53      -14.60     19.03 o 
 -15   3   6       75.81      102.53     19.57 o 
 -14   3   6       15.92       13.90     14.85 o 
 -13   3   6       50.15       67.54     16.14 o 
 -12   3   6       19.22       26.89     13.44 o 
 -11   3   6      262.92      291.36     27.90 o 
 -10   3   6      189.76      189.96     20.77 o 
  -9   3   6       35.39       26.94     21.10 o 
  -8   3   6      277.51      296.23     22.12 o 
  -7   3   6        1.69       13.54     10.81 o 
  -6   3   6      451.49      420.45     28.26 o 
  -5   3   6     1471.64     1504.71     49.50 o 
  -4   3   6      260.54      281.67     50.69 o 
  -3   3   6        6.53      -11.44     11.23 o 
  -2   3   6       15.05       12.02     13.30 o 
  -1   3   6       55.19       40.06     13.23 o 
   0   3   6       40.41       45.00     12.93 o 
   1   3   6      170.89      196.27     18.72 o 
   2   3   6       24.66       31.33     14.28 o 
   3   3   6      129.53      127.67     16.30 o 
   4   3   6      222.69      215.80     18.87 o 
   5   3   6      190.15      179.67     20.96 o 
   6   3   6       67.55       93.44     19.61 o 
   7   3   6       18.34       12.86     14.69 o 
   8   3   6       14.63       -0.45     16.79 o 
   9   3   6        5.61       -8.92     15.53 o 
  10   3   6      179.58      201.04     29.24 o 
  11   3   6      143.27      150.43     22.03 o 
  12   3   6       15.20       13.78     17.30 o 
  13   3   6       24.70       28.35     18.59 o 
  14   3   6       53.24       62.63     20.94 o 
  15   3   6       56.25       74.64     22.16 o 
  16   3   6        2.29       18.18     28.43 o 
  17   3   6       23.28       11.73     37.32 o 
  18   3   6        0.15       -1.47     28.18 o 
  19   3   6       13.27       62.78     32.03 o 
  20   3   6       67.42       34.90     28.04 o 
  21   3   6       14.87       64.52     39.84 o 
 -20   4   6       40.28       41.95     41.79 o 
 -19   4   6       38.50       49.21     26.59 o 
 -18   4   6       10.61       35.71     27.86 o 
 -17   4   6       16.19       33.75     22.88 o 
 -16   4   6       20.25        3.53     32.70 o 
 -15   4   6       56.83       58.19     22.57 o 
 -14   4   6       35.59       19.97     20.63 o 
 -13   4   6        2.79      -13.46     24.05 o 
 -12   4   6       12.81       26.97     18.19 o 
 -11   4   6        0.21       16.65     18.31 o 
 -10   4   6        2.69       32.62     23.00 o 
  -9   4   6       25.56       38.36     29.40 o 
  -8   4   6       11.88        9.77     20.24 o 
  -7   4   6       68.44       42.62     29.48 o 
  -6   4   6       48.10       43.39     22.18 o 
  -5   4   6        0.90      -17.07     19.00 o 
  -4   4   6        8.68       18.60     21.16 o 
  -3   4   6        0.02      -13.38     16.69 o 
  -2   4   6        1.51        1.93     14.73 o 
  -1   4   6      161.59      143.96     22.40 o 
   0   4   6      521.07      486.18     35.70 o 
   1   4   6       18.15       29.39     16.72 o 
   2   4   6        1.63       35.40     22.36 o 
   3   4   6      118.76      130.77     28.86 o 
   4   4   6        6.56       32.63     22.70 o 
   5   4   6        5.19       12.08     35.25 o 
   6   4   6       45.39       49.92     23.92 o 
   7   4   6       37.07       15.69     20.45 o 
   8   4   6        0.82        0.79     19.78 o 
   9   4   6        2.45        8.75     20.17 o 
  10   4   6        2.32       21.38     28.68 o 
  11   4   6        0.52      -13.66     28.71 o 
  12   4   6        0.75      -16.14     29.50 o 
  13   4   6       21.83       53.36     32.60 o 
  14   4   6        8.94       52.41     34.51 o 
  15   4   6       55.85       41.42     34.19 o 
  16   4   6        0.38       15.88     41.55 o 
  17   4   6        0.00       60.06     35.02 o 
 -13   5   6        3.12       29.93     36.27 o 
 -12   5   6        5.85       33.46     32.33 o 
 -11   5   6       17.74       51.48     31.25 o 
 -10   5   6        5.06        2.70     28.29 o 
  -9   5   6        1.97      -12.19     27.21 o 
  -8   5   6       14.69       20.52     36.29 o 
  -7   5   6        2.54       60.04     33.07 o 
  -6   5   6        9.57        4.79     28.04 o 
  -5   5   6        5.23       -5.57     24.25 o 
  -4   5   6        1.95        8.55     29.06 o 
  -3   5   6       24.85       27.12     59.30 o 
  -2   5   6        0.00      -42.64     56.39 o 
  -1   5   6       30.55       12.49     37.39 o 
   0   5   6        3.51       36.54     30.21 o 
   1   5   6       34.34       21.80     27.65 o 
   2   5   6       38.24       75.10     31.26 o 
   3   5   6        0.40        5.37     31.39 o 
   4   5   6       72.06       23.94     31.04 o 
   5   5   6        4.81      -29.26     37.41 o 
   6   5   6       20.23       23.30     43.13 o 
   7   5   6       13.37       40.44     41.33 o 
   8   5   6        1.29       24.92     43.62 o 
   9   5   6        0.81       22.41     44.16 o 
  10   5   6        0.01       -1.12     97.39 o 
 -26   1   7       43.14       18.87     31.81 o 
 -25   1   7       14.12       46.48     30.90 o 
 -24   1   7       17.09       36.99     27.44 o 
 -23   1   7       86.22       76.81     53.78 o 
 -22   1   7       87.39      124.14     34.53 o 
 -21   1   7       19.36       25.90     18.84 o 
 -20   1   7        2.38        3.65     26.21 o 
 -19   1   7      110.47       97.87     22.60 o 
 -18   1   7        0.02        4.90     12.93 o 
 -17   1   7       69.83       70.05     18.33 o 
 -16   1   7       22.13       25.58     12.42 o 
 -15   1   7        9.08        3.65      8.87 o 
 -14   1   7      612.70      563.67     29.00 o 
 -13   1   7        8.94       13.06      8.99 o 
 -12   1   7      179.30      197.79     16.35 o 
 -11   1   7      329.78      338.00     20.96 o 
 -10   1   7        3.00       -1.12      7.38 o 
  -9   1   7       37.85       40.44      9.27 o 
  -8   1   7      137.47      142.42     15.44 o 
  -7   1   7     1516.23     1563.09     56.21 o 
  -6   1   7      896.93      915.11     27.67 o 
  -5   1   7       53.29       55.44      8.23 o 
  -4   1   7      206.00      238.45     13.23 o 
  -3   1   7      119.29      125.85     11.87 o 
  -2   1   7      679.12      646.25     22.78 o 
  -1   1   7      114.03      141.87     10.36 o 
   0   1   7      117.20      131.30     13.74 o 
   1   1   7      374.31      403.01     20.79 o 
   2   1   7      490.21      499.43     23.66 o 
   3   1   7       44.88       44.97      9.08 o 
   4   1   7        0.62       -2.05      6.95 o 
   5   1   7        8.06        6.73      8.72 o 
   6   1   7       21.93       19.67      8.42 o 
   7   1   7      121.10      155.60     20.58 o 
   8   1   7       25.38       23.14      9.40 o 
   9   1   7      422.29      461.13     25.22 o 
  10   1   7        4.58       14.55      9.50 o 
  11   1   7      196.92      214.06     18.25 o 
  12   1   7       92.14      112.06     15.01 o 
  13   1   7        4.26       15.41     12.17 o 
  14   1   7      198.76      179.14     20.40 o 
  15   1   7        1.14       11.50     17.21 o 
  16   1   7       85.66       74.69     23.58 o 
  17   1   7        0.06       31.04     20.19 o 
  18   1   7       32.43       19.61     21.18 o 
  19   1   7       18.45       26.23     24.16 o 
  20   1   7       15.18       -0.78     38.20 o 
  21   1   7        1.74       14.55     32.29 o 
  22   1   7       13.81       -7.37     34.57 o 
  23   1   7        4.83       37.40     49.21 o 
 -25   2   7        0.00       10.73     28.44 o 
 -24   2   7        1.87       54.03     23.22 o 
 -23   2   7        5.47        6.32     20.05 o 
 -22   2   7        0.05       14.12     19.58 o 
 -21   2   7       22.77      -22.49     16.37 o 
 -20   2   7      163.23      133.34     25.56 o 
 -19   2   7       41.00       34.36     16.30 o 
 -18   2   7       23.34       24.43     16.58 o 
 -17   2   7       99.71      123.90     29.46 o 
 -16   2   7       69.15       63.64     15.71 o 
 -15   2   7      447.67      444.57     37.97 o 
 -14   2   7      123.50      135.12     18.63 o 
 -13   2   7       15.02       16.56     17.42 o 
 -12   2   7      350.17      331.33     23.74 o 
 -11   2   7      174.90      206.60     21.26 o 
 -10   2   7     1921.24     1704.03     60.23 o 
  -9   2   7      166.37      166.93     24.75 o 
  -8   2   7       36.79       43.51     12.18 o 
  -7   2   7       51.94       47.20      9.55 o 
  -6   2   7        7.02        5.60      8.09 o 
  -5   2   7      423.20      389.93     24.74 o 
  -4   2   7        3.21        7.58     11.17 o 
  -3   2   7       28.37       43.12      9.96 o 
  -2   2   7        1.60      -10.08      8.01 o 
  -1   2   7      105.28       98.17     16.28 o 
   0   2   7      461.79      420.74     23.46 o 
   1   2   7        6.46       16.59      9.08 o 
   2   2   7      462.99      506.69     26.50 o 
   3   2   7       10.55       36.10      9.94 o 
   4   2   7        0.79       -7.42     11.73 o 
   5   2   7      537.25      483.36     26.15 o 
   6   2   7       15.17       18.69     10.02 o 
   7   2   7       19.78       39.99     10.59 o 
   8   2   7       95.28      100.29     21.93 o 
   9   2   7       29.64       40.52     13.48 o 
  10   2   7      133.59      123.31     19.08 o 
  11   2   7      115.17      129.79     18.78 o 
  12   2   7      155.76      181.31     22.44 o 
  13   2   7       73.45       37.84     15.73 o 
  14   2   7       63.04       75.01     19.06 o 
  15   2   7       42.36       16.73     24.89 o 
  16   2   7      116.96       66.14     22.34 o 
  17   2   7       18.45       10.64     19.04 o 
  18   2   7        1.84       -7.05     16.84 o 
  19   2   7        1.12       -6.22     19.79 o 
  20   2   7        2.95       52.28     29.50 o 
  21   2   7        1.42        5.80     31.53 o 
  22   2   7       10.46       47.49     46.47 o 
 -23   3   7       14.75       18.34     28.46 o 
 -22   3   7        0.00      -32.43     21.62 o 
 -21   3   7        6.27        9.24     21.95 o 
 -20   3   7        0.63       38.23     28.78 o 
 -19   3   7       21.21       28.24     20.25 o 
 -18   3   7        8.37       13.03     19.30 o 
 -17   3   7       11.55       32.24     19.37 o 
 -16   3   7        0.04       10.54     16.79 o 
 -15   3   7        0.20      -12.11     14.23 o 
 -14   3   7        1.77        5.47     14.94 o 
 -13   3   7        9.33       33.19     14.84 o 
 -12   3   7       11.74        3.60     12.94 o 
 -11   3   7       43.02       43.30     14.04 o 
 -10   3   7        6.37       -5.58     16.34 o 
  -9   3   7        1.12       -8.21     15.06 o 
  -8   3   7        0.12       -8.31     12.51 o 
  -7   3   7       21.02       30.89     14.04 o 
  -6   3   7      541.22      534.34     35.47 o 
  -5   3   7      191.14      186.44     22.36 o 
  -4   3   7        0.03      -14.50     13.57 o 
  -3   3   7       11.89        6.77     11.59 o 
  -2   3   7       32.00       17.31     12.56 o 
  -1   3   7        0.06       -5.69     19.54 o 
   0   3   7       17.97       32.76     14.01 o 
   1   3   7        0.41       12.91     13.02 o 
   2   3   7        4.91       18.07     11.63 o 
   3   3   7        0.00       -4.28     10.58 o 
   4   3   7        1.24        9.61     13.08 o 
   5   3   7        9.93       15.48     15.59 o 
   6   3   7       12.08       19.41     18.11 o 
   7   3   7       70.43       60.60     18.62 o 
   8   3   7       23.70       18.70     18.67 o 
   9   3   7       59.75       58.41     19.61 o 
  10   3   7       19.56       20.57     16.68 o 
  11   3   7        0.30       -2.54     17.81 o 
  12   3   7        0.30       34.07     18.76 o 
  13   3   7        2.48       10.35     18.80 o 
  14   3   7        0.17       10.18     19.65 o 
  15   3   7       11.65       12.56     20.82 o 
  16   3   7       30.45       60.36     23.78 o 
  17   3   7        8.02      -12.88     29.30 o 
  18   3   7        1.92       -2.46     23.06 o 
  19   3   7        5.01       69.27     29.33 o 
  20   3   7        4.19       20.84     32.68 o 
 -19   4   7        0.00       25.85     40.94 o 
 -18   4   7        4.18      -11.34     24.73 o 
 -17   4   7        0.90        7.94     28.22 o 
 -16   4   7        0.09       42.89     30.18 o 
 -15   4   7      110.70      103.83     47.28 o 
 -14   4   7        0.38       45.27     26.00 o 
 -13   4   7       19.21       20.25     40.10 o 
 -12   4   7      103.90       31.19     39.31 o 
 -11   4   7       10.98      -20.06     27.75 o 
 -10   4   7       30.09       21.72     23.15 o 
  -9   4   7       32.99       55.30     24.99 o 
  -8   4   7        1.30       23.37     28.84 o 
  -7   4   7        2.15      -11.27     24.08 o 
  -6   4   7       28.64      -10.55     19.55 o 
  -5   4   7      114.94      139.34     35.83 o 
  -4   4   7        9.60       23.40     19.38 o 
  -3   4   7       29.18       20.79     20.74 o 
  -2   4   7       94.83       82.47     20.02 o 
  -1   4   7      134.53      129.04     22.35 o 
   0   4   7       50.30       61.58     25.00 o 
   1   4   7       30.66       17.71     22.29 o 
   2   4   7      102.77       96.35     27.38 o 
   3   4   7       67.59       71.38     25.82 o 
   4   4   7        1.23       43.61     24.30 o 
   5   4   7       11.51       -3.39     22.99 o 
   6   4   7       12.12       14.27     29.43 o 
   7   4   7        5.60       17.28     25.10 o 
   8   4   7        9.64       12.77     38.65 o 
   9   4   7        0.01        2.62     22.39 o 
  10   4   7        2.88        7.82     23.30 o 
  11   4   7        0.08       11.79     24.00 o 
  12   4   7        4.42       -7.58     25.39 o 
  13   4   7       30.21       92.35     33.91 o 
  14   4   7        0.00       31.81     33.06 o 
  15   4   7        3.05       25.24     32.89 o 
  16   4   7       29.67       -1.33     40.66 o 
 -12   5   7        4.82      -24.26     43.16 o 
 -11   5   7       69.93       75.53     51.89 o 
 -10   5   7       32.31       -7.09     33.05 o 
  -9   5   7        3.60       26.68     29.08 o 
  -8   5   7        4.93      -20.27     42.88 o 
  -7   5   7       26.03       76.40     31.76 o 
  -6   5   7       12.28        1.68     32.11 o 
  -5   5   7       11.79       33.25     32.20 o 
  -4   5   7       18.49       32.31     27.87 o 
  -3   5   7       17.59       61.66     49.05 o 
  -2   5   7       73.25      116.87     42.87 o 
  -1   5   7        4.66       14.58     40.22 o 
   0   5   7       11.80       44.94     32.13 o 
   1   5   7        3.59       -9.76     29.78 o 
   2   5   7       34.55       29.23     31.48 o 
   3   5   7       81.37       78.57     45.21 o 
   4   5   7        0.10       -4.22     30.12 o 
   5   5   7       29.28       73.49     38.46 o 
   6   5   7        4.51        6.21     30.52 o 
   7   5   7        0.28        4.79     48.02 o 
   8   5   7        6.89       30.25     45.31 o 
   9   5   7       27.29      -74.16     71.66 o 
 -25   0   8       21.52       23.68     41.05 o 
 -24   0   8        5.03       17.42     41.91 o 
 -23   0   8       28.65       28.69     38.12 o 
 -22   0   8       47.59      -20.58     35.90 o 
 -21   0   8       63.45       43.92     34.01 o 
 -20   0   8       28.25       -0.32     29.06 o 
 -19   0   8      594.76      554.03     51.31 o 
 -18   0   8      243.21      226.05     32.55 o 
 -17   0   8      401.42      381.93     40.20 o 
 -16   0   8     1243.69     1221.04     67.71 o 
 -15   0   8      275.23      304.61     33.87 o 
 -14   0   8       29.26       45.69     16.86 o 
 -13   0   8      304.72      349.89     45.54 o 
 -12   0   8      509.51      524.88     43.90 o 
 -11   0   8      375.49      410.98     45.96 o 
 -10   0   8        7.63       -2.02     11.64 o 
  -9   0   8        0.69        5.96     10.86 o 
  -8   0   8      517.45      571.67     33.96 o 
  -7   0   8      721.02      662.60     34.98 o 
  -6   0   8      342.53      389.11     26.87 o 
  -5   0   8      196.54      202.72     33.51 o 
  -4   0   8      251.91      324.22     39.44 o 
  -3   0   8     1369.60     1359.38     52.51 o 
  -2   0   8      205.26      214.57     19.98 o 
  -1   0   8      905.95      857.39     41.26 o 
   0   0   8       69.55       67.79     12.05 o 
   1   0   8      242.09      254.16     31.63 o 
   2   0   8       13.17       22.98     11.97 o 
   3   0   8      218.77      218.31     24.35 o 
   4   0   8      513.71      492.43     38.54 o 
   5   0   8      380.76      406.03     42.08 o 
   6   0   8      804.90      737.88     49.87 o 
   7   0   8     1167.20     1031.45     86.66 o 
   8   0   8      268.51      252.31     29.91 o 
   9   0   8       25.24        8.46     15.32 o 
  10   0   8       50.18       88.65     21.50 o 
  11   0   8       14.36        5.73     16.97 o 
  12   0   8       23.39       26.43     19.32 o 
  13   0   8       65.75       75.37     22.66 o 
  14   0   8        1.09       -1.63     20.82 o 
  15   0   8        0.86       20.60     32.38 o 
  16   0   8        0.53       50.09     33.01 o 
  17   0   8        0.13       26.48     33.64 o 
  18   0   8       39.06       48.49     41.72 o 
  19   0   8        1.19       50.25     43.62 o 
  20   0   8       74.67       64.57     46.41 o 
  21   0   8      105.57      136.21     61.18 o 
  22   0   8       98.84       34.68     53.74 o 
 -25   1   8       30.03       64.31     33.60 o 
 -24   1   8       10.89       27.58     26.39 o 
 -23   1   8       29.36       44.58     24.63 o 
 -22   1   8        3.25       40.17     21.79 o 
 -21   1   8      124.58      135.00     24.58 o 
 -20   1   8       35.00       18.26     17.58 o 
 -19   1   8       22.52       61.88     41.97 o 
 -18   1   8       15.73        4.28     13.79 o 
 -17   1   8       53.12       74.90     15.54 o 
 -16   1   8        0.02        5.50     11.02 o 
 -15   1   8      205.41      206.31     20.39 o 
 -14   1   8      449.74      409.77     25.35 o 
 -13   1   8       14.20       18.31     10.13 o 
 -12   1   8      217.20      186.78     16.79 o 
 -11   1   8      110.95      136.54     14.57 o 
 -10   1   8      142.38      134.45     13.98 o 
  -9   1   8       43.04       36.80     11.31 o 
  -8   1   8       10.46       20.94     10.45 o 
  -7   1   8       13.56       13.54      9.56 o 
  -6   1   8        0.13       -1.44      6.80 o 
  -5   1   8       27.43       40.44      8.24 o 
  -4   1   8      130.23      136.80     14.46 o 
  -3   1   8       39.11       50.77      9.46 o 
  -2   1   8       97.95      125.37     12.53 o 
  -1   1   8        5.73       12.32      7.89 o 
   0   1   8        0.19        3.83      7.87 o 
   1   1   8      829.99      883.08     33.42 o 
   2   1   8      729.26      658.06     46.90 o 
   3   1   8        7.88       29.80      9.11 o 
   4   1   8      197.34      190.13     15.80 o 
   5   1   8       60.26       49.20     11.45 o 
   6   1   8      211.93      190.52     16.02 o 
   7   1   8        3.71       18.51      9.11 o 
   8   1   8      101.31      104.68     13.41 o 
   9   1   8       11.97       12.54     10.41 o 
  10   1   8       35.28       37.61     11.43 o 
  11   1   8      236.29      238.36     22.47 o 
  12   1   8       29.52       30.61     16.43 o 
  13   1   8       19.52       32.53     17.62 o 
  14   1   8        2.71        1.42     16.41 o 
  15   1   8       41.71       66.88     21.68 o 
  16   1   8        0.22       -4.08     20.72 o 
  17   1   8      146.97      139.81     29.57 o 
  18   1   8       12.67       13.66     24.64 o 
  19   1   8        2.13       22.85     30.26 o 
  20   1   8        8.19        4.40     32.38 o 
  21   1   8        0.32       14.45     50.42 o 
  22   1   8       14.85       51.24     55.17 o 
 -24   2   8       13.67       58.46     49.34 o 
 -23   2   8       19.26       32.10     32.35 o 
 -22   2   8        6.31       16.64     19.99 o 
 -21   2   8        0.08        4.37     23.16 o 
 -20   2   8        0.75       -2.12     18.22 o 
 -19   2   8        1.75       11.31     16.69 o 
 -18   2   8        1.74       -4.02     14.92 o 
 -17   2   8        0.16      -10.97     23.78 o 
 -16   2   8       36.24       51.70     15.43 o 
 -15   2   8        0.07       -3.22     13.05 o 
 -14   2   8       21.17       32.80     14.29 o 
 -13   2   8       20.21       -0.09     12.27 o 
 -12   2   8      366.65      351.88     28.73 o 
 -11   2   8       24.60       10.95     10.92 o 
 -10   2   8      535.23      540.54     28.51 o 
  -9   2   8        4.21       30.81     12.15 o 
  -8   2   8      116.96       80.36     14.49 o 
  -7   2   8      559.01      535.68     58.30 o 
  -6   2   8       15.31        1.30     23.19 o 
  -5   2   8        0.55       -7.39      9.71 o 
  -4   2   8       76.61       89.13     15.54 o 
  -3   2   8       20.11       -3.77     12.37 o 
  -2   2   8       31.92       38.60     11.90 o 
  -1   2   8        1.38        4.79      9.23 o 
   0   2   8        1.43       -7.52      9.24 o 
   1   2   8       32.42       52.92     11.00 o 
   2   2   8        0.27        1.68      8.70 o 
   3   2   8      100.98       90.81     12.85 o 
   4   2   8        8.17       21.83     10.08 o 
   5   2   8        5.72       26.58     15.07 o 
   6   2   8        3.07       23.99     11.01 o 
   7   2   8        4.96        4.66     11.47 o 
   8   2   8      103.87      103.95     14.00 o 
   9   2   8       23.02       42.15     14.82 o 
  10   2   8        0.93       16.72     14.19 o 
  11   2   8        6.48       25.56     15.25 o 
  12   2   8       28.25       30.42     16.33 o 
  13   2   8        0.83       16.02     16.55 o 
  14   2   8        4.98       12.31     17.48 o 
  15   2   8       80.45       48.87     20.68 o 
  16   2   8        2.41       55.10     24.85 o 
  17   2   8       71.74       83.87     28.51 o 
  18   2   8        3.31        2.54     26.11 o 
  19   2   8        3.05       52.13     41.40 o 
  20   2   8        0.99       66.92     35.62 o 
  21   2   8        0.22       43.62     62.19 o 
 -22   3   8       64.91       52.65     28.97 o 
 -21   3   8        1.17        5.03     24.55 o 
 -20   3   8       29.20        2.07     34.83 o 
 -19   3   8       67.31       73.90     24.67 o 
 -18   3   8       10.16      -16.97     18.38 o 
 -17   3   8       41.40       50.76     21.38 o 
 -16   3   8      150.65      211.22     46.45 o 
 -15   3   8       17.76       29.99     17.25 o 
 -14   3   8       49.80       43.49     23.57 o 
 -13   3   8       12.26        9.10     51.03 o 
 -12   3   8       85.77       73.51     22.05 o 
 -11   3   8       31.33       64.96     20.38 o 
 -10   3   8      429.20      364.90     43.27 o 
  -9   3   8       53.93       38.01     18.96 o 
  -8   3   8        0.31       11.94     13.66 o 
  -7   3   8      593.26      585.09     38.54 o 
  -6   3   8      408.15      302.42     32.05 o 
  -5   3   8       20.61       26.38     15.01 o 
  -4   3   8      280.17      295.87     41.78 o 
  -3   3   8      582.41      583.05     61.36 o 
  -2   3   8      242.59      263.63     36.25 o 
  -1   3   8        0.02       15.97     19.01 o 
   0   3   8        0.98       -2.44     12.96 o 
   1   3   8      294.41      218.94     22.27 o 
   2   3   8       46.20       30.21     15.13 o 
   3   3   8        1.75       19.87     13.24 o 
   4   3   8       18.15       30.91     14.42 o 
   5   3   8       36.97       44.63     18.39 o 
   6   3   8      337.46      311.66     33.26 o 
   7   3   8        0.05      -12.56     19.75 o 
   8   3   8      322.85      260.99     32.94 o 
   9   3   8        4.03       19.87     21.30 o 
  10   3   8        0.58        1.81     17.96 o 
  11   3   8        1.15       17.46     18.96 o 
  12   3   8       52.89       62.82     21.17 o 
  13   3   8        8.19       -8.01     20.04 o 
  14   3   8       41.34       56.53     22.69 o 
  15   3   8        2.15       29.35     23.42 o 
  16   3   8        0.88       24.04     23.50 o 
  17   3   8       64.64       46.86     26.45 o 
  18   3   8       15.21       26.66     25.84 o 
 -17   4   8       10.28        3.36     32.44 o 
 -16   4   8       34.66      -18.93     29.25 o 
 -15   4   8       56.95       57.82     32.94 o 
 -14   4   8       29.96        6.75     49.22 o 
 -13   4   8        0.25       17.74     27.33 o 
 -12   4   8       67.07       23.45     25.06 o 
 -11   4   8      107.60      101.48     29.82 o 
 -10   4   8        4.56       27.01     23.71 o 
  -9   4   8        6.25       40.03     27.87 o 
  -8   4   8       28.71       64.16     26.00 o 
  -7   4   8      142.92       81.31     27.37 o 
  -6   4   8       37.25       41.44     28.68 o 
  -5   4   8       27.66       53.76     29.55 o 
  -4   4   8       19.27        6.47     18.77 o 
  -3   4   8        2.78       18.62     18.54 o 
  -2   4   8       97.96       96.48     23.14 o 
  -1   4   8       21.55       36.91     19.19 o 
   0   4   8       22.24       51.83     20.29 o 
   1   4   8       19.22       18.46     25.21 o 
   2   4   8       21.17       47.79     25.44 o 
   3   4   8       21.89       33.51     25.84 o 
   4   4   8       86.28       55.97     26.86 o 
   5   4   8       20.04       44.00     26.63 o 
   6   4   8       12.05       -2.20     28.99 o 
   7   4   8       15.71       38.79     27.51 o 
   8   4   8       52.08       79.88     30.42 o 
   9   4   8       13.36        9.63     26.82 o 
  10   4   8        0.16       58.67     33.55 o 
  11   4   8        6.68        7.75     25.61 o 
  12   4   8        0.48       19.35     26.97 o 
  13   4   8       28.88       11.95     25.38 o 
  14   4   8        0.39       31.87     40.30 o 
 -10   5   8        5.95       18.87     45.14 o 
  -9   5   8       12.63       38.04     31.71 o 
  -8   5   8        2.70       38.90     39.22 o 
  -7   5   8        0.10       -4.25     51.03 o 
  -6   5   8        0.44       -1.29     30.16 o 
  -5   5   8        0.01       53.03     39.23 o 
  -4   5   8        2.00       11.71     29.26 o 
  -3   5   8        4.64       17.32     43.04 o 
  -2   5   8       34.92      104.88     46.46 o 
  -1   5   8        0.00        8.31     40.09 o 
   0   5   8       37.04       62.08     36.20 o 
   1   5   8       11.35       57.12     33.69 o 
   2   5   8        1.60       23.28     42.17 o 
   3   5   8       67.17      124.24     71.70 o 
   4   5   8        0.89       10.05     32.36 o 
   5   5   8       22.64       15.58     73.73 o 
   6   5   8        0.63       14.38     66.18 o 
   7   5   8        2.10      -30.13     37.48 o 
 -25   1   9       16.65      -13.86     41.15 o 
 -24   1   9       38.15       80.30     32.34 o 
 -23   1   9        5.41       -3.24     24.35 o 
 -22   1   9       37.80       45.96     26.21 o 
 -21   1   9      169.54      164.33     33.98 o 
 -20   1   9      215.61      203.42     31.96 o 
 -19   1   9       36.25       19.05     20.26 o 
 -18   1   9        1.64       12.36     18.36 o 
 -17   1   9      110.82      130.67     22.48 o 
 -16   1   9       27.84       33.29     12.64 o 
 -15   1   9      172.28      198.75     19.20 o 
 -14   1   9        9.42       17.22     12.43 o 
 -13   1   9      282.61      313.09     22.40 o 
 -12   1   9      377.32      422.25     38.32 o 
 -11   1   9       24.40       13.09     14.01 o 
 -10   1   9        6.32        8.95     11.18 o 
  -9   1   9       27.79       33.09     11.46 o 
  -8   1   9       18.24       26.72     11.03 o 
  -7   1   9        3.67        1.38     10.94 o 
  -6   1   9        0.63        4.78      8.74 o 
  -5   1   9       39.15       50.58     12.41 o 
  -4   1   9      213.08      241.94     17.81 o 
  -3   1   9        9.66        7.15      8.94 o 
  -2   1   9      443.13      451.50     24.16 o 
  -1   1   9       13.76       38.58     10.26 o 
   0   1   9       41.26       56.57     11.03 o 
   1   1   9     1282.01     1112.25     42.02 o 
   2   1   9       90.86       98.11     14.90 o 
   3   1   9       51.14       50.06     10.74 o 
   4   1   9      124.77      113.72     13.45 o 
   5   1   9        0.05       -3.90      9.08 o 
   6   1   9       29.64       31.43     13.26 o 
   7   1   9        9.12       -3.45     10.77 o 
   8   1   9       11.95       24.77     12.34 o 
   9   1   9      315.40      346.93     27.28 o 
  10   1   9      183.34      194.19     20.69 o 
  11   1   9        0.13       23.13     14.23 o 
  12   1   9      251.81      243.83     28.33 o 
  13   1   9       51.88       63.83     23.82 o 
  14   1   9       39.86      101.78     23.23 o 
  15   1   9        1.23       -7.51     20.66 o 
  16   1   9       80.67       45.79     30.87 o 
  17   1   9       39.52       55.30     26.05 o 
  18   1   9        0.42      -19.24     25.60 o 
  19   1   9        0.37       19.91     33.10 o 
  20   1   9        4.81       40.92     34.57 o 
  21   1   9        5.61       61.57     56.90 o 
 -23   2   9       51.46       83.24     34.78 o 
 -22   2   9        0.01        2.95     24.79 o 
 -21   2   9        1.08       49.13     22.42 o 
 -20   2   9       14.20       22.90     20.95 o 
 -19   2   9        0.12       52.57     19.64 o 
 -18   2   9       15.20       21.36     18.54 o 
 -17   2   9       45.11       18.40     31.96 o 
 -16   2   9      144.29      182.42     23.64 o 
 -15   2   9        2.20      -19.10     17.97 o 
 -14   2   9        2.25        4.28     14.48 o 
 -13   2   9       14.30        2.83     17.81 o 
 -12   2   9      131.14      126.08     18.93 o 
 -11   2   9       53.67       34.08     20.77 o 
 -10   2   9      226.73      205.74     22.10 o 
  -9   2   9      487.84      538.81     40.84 o 
  -8   2   9     1382.24     1313.79     62.23 o 
  -7   2   9       47.32       67.54     15.72 o 
  -6   2   9       43.06       24.55     15.49 o 
  -5   2   9        7.56       10.26     13.37 o 
  -4   2   9      293.46      271.53     24.75 o 
  -3   2   9     1398.14     1376.78     53.56 o 
  -2   2   9      116.16      123.05     22.85 o 
  -1   2   9      262.10      216.61     26.79 o 
   0   2   9        4.89       -9.23      9.82 o 
   1   2   9       74.11       71.08     14.61 o 
   2   2   9        3.45        9.90     10.42 o 
   3   2   9      301.52      270.14     29.91 o 
   4   2   9        0.07        8.28     11.28 o 
   5   2   9      120.87      121.28     15.74 o 
   6   2   9       22.77        6.11     11.31 o 
   7   2   9      133.33      122.34     23.60 o 
   8   2   9        9.91      -13.12     13.23 o 
   9   2   9        2.82       19.68     14.81 o 
  10   2   9      101.67       87.69     27.29 o 
  11   2   9       13.80       -0.38     15.59 o 
  12   2   9      328.98      344.23     65.08 o 
  13   2   9       72.20       61.43     25.03 o 
  14   2   9       40.47        2.51     21.81 o 
  15   2   9       39.09       76.34     26.44 o 
  16   2   9       19.28       53.64     26.73 o 
  17   2   9       10.65       54.16     28.82 o 
  18   2   9        0.03       27.54     29.26 o 
  19   2   9        0.83      -28.24     38.02 o 
 -21   3   9        0.57      -76.86     51.24 o 
 -20   3   9       58.11       50.76     32.64 o 
 -19   3   9       25.66       72.06     32.20 o 
 -18   3   9        1.18      -18.15     26.83 o 
 -17   3   9        6.74        0.79     31.72 o 
 -16   3   9        0.23       11.29     23.61 o 
 -15   3   9        1.53      -13.89     24.30 o 
 -14   3   9        0.67       35.30     23.57 o 
 -13   3   9       21.43       24.19     20.73 o 
 -12   3   9        7.14       24.27     20.86 o 
 -11   3   9        3.10       28.85     33.29 o 
 -10   3   9        0.55      -26.10     17.40 o 
  -9   3   9        3.41       23.74     16.37 o 
  -8   3   9        0.16        4.18     18.21 o 
  -7   3   9      159.53      146.24     22.31 o 
  -6   3   9       47.03       11.34     19.15 o 
  -5   3   9      147.96      168.53     22.29 o 
  -4   3   9       75.56       61.18     17.33 o 
  -3   3   9       24.85       23.50     14.85 o 
  -2   3   9        0.11       19.91     14.42 o 
  -1   3   9        7.08       -4.64     13.96 o 
   0   3   9        0.24       28.13     15.37 o 
   1   3   9        4.95        9.65     20.73 o 
   2   3   9       21.74       40.18     15.77 o 
   3   3   9        2.44      -11.59     14.16 o 
   4   3   9        5.06       15.49     26.19 o 
   5   3   9        6.64       14.23     18.67 o 
   6   3   9       10.85        6.30     21.11 o 
   7   3   9        3.11       14.77     19.06 o 
   8   3   9       95.96       72.24     23.05 o 
   9   3   9       16.78       33.05     20.49 o 
  10   3   9        0.03       31.71     20.38 o 
  11   3   9        0.13       18.40     21.31 o 
  12   3   9        0.14       66.72     22.17 o 
  13   3   9        0.68       23.54     22.38 o 
  14   3   9        6.83        5.56     23.18 o 
  15   3   9        3.40       -7.58     24.24 o 
  16   3   9        2.66        6.36     30.12 o 
  17   3   9        9.50       43.87     54.56 o 
 -15   4   9       23.61       37.97     32.44 o 
 -14   4   9        2.56       20.74     29.05 o 
 -13   4   9        2.32       37.82     31.04 o 
 -12   4   9       89.20      144.93     35.46 o 
 -11   4   9       25.61       28.77     34.07 o 
 -10   4   9       39.83       20.19     26.56 o 
  -9   4   9        0.82       20.08     47.00 o 
  -8   4   9      167.54      147.50     38.41 o 
  -7   4   9        4.84       11.09     23.56 o 
  -6   4   9       12.52       21.73     23.26 o 
  -5   4   9       61.39       62.95     22.95 o 
  -4   4   9       57.29       30.21     21.86 o 
  -3   4   9      101.19      111.68     31.80 o 
  -2   4   9      218.86      293.44     39.33 o 
  -1   4   9        0.01      -25.16     18.46 o 
   0   4   9       42.85       39.50     20.29 o 
   1   4   9       84.30       61.75     28.91 o 
   2   4   9        0.18       33.14     27.20 o 
   3   4   9      132.46      112.62     30.91 o 
   4   4   9       38.69       44.90     28.47 o 
   5   4   9       10.18       26.51     26.89 o 
   6   4   9        0.86        4.30     31.64 o 
   7   4   9       10.09        9.87     51.69 o 
   8   4   9        2.65      -27.09     27.03 o 
   9   4   9        5.28       10.95     28.36 o 
  10   4   9        0.02        7.19     35.08 o 
  11   4   9        8.01       34.78     30.19 o 
  12   4   9       14.93       11.45     29.74 o 
  -7   5   9        3.94      -55.48     36.99 o 
  -6   5   9        2.60       85.94     50.11 o 
  -5   5   9        1.27       11.89     35.78 o 
  -4   5   9       10.36      -30.75     46.48 o 
  -3   5   9        3.83       61.98     48.55 o 
  -2   5   9       25.91       69.05     48.83 o 
  -1   5   9        8.07        0.81     43.55 o 
   0   5   9        6.76       49.38     37.28 o 
   1   5   9       81.67      116.56     43.56 o 
   2   5   9        5.56       41.36     36.34 o 
   3   5   9        1.59       38.38     44.35 o 
 -24   0  10       61.03       25.67     46.14 o 
 -23   0  10        5.31       -0.90     39.88 o 
 -22   0  10       24.83       -2.33     34.68 o 
 -21   0  10       18.73       -0.05     36.36 o 
 -20   0  10       34.98       22.12     25.92 o 
 -19   0  10        7.59        0.74     23.47 o 
 -18   0  10      239.94      238.00     36.27 o 
 -17   0  10      366.97      301.70     89.19 o 
 -16   0  10      152.95      161.77     29.62 o 
 -15   0  10       55.68       55.54     21.85 o 
 -14   0  10      174.56      193.52     30.52 o 
 -13   0  10       85.23       83.57     23.51 o 
 -12   0  10       35.12       18.07     18.80 o 
 -11   0  10        4.75        2.10     23.07 o 
 -10   0  10       17.93        3.07     14.14 o 
  -9   0  10      710.70      712.36     42.25 o 
  -8   0  10      445.20      457.95     33.62 o 
  -7   0  10        0.28      -11.64     13.25 o 
  -6   0  10        1.93       -0.85     15.00 o 
  -5   0  10      117.45      157.32     24.53 o 
  -4   0  10      436.26      431.59     37.51 o 
  -3   0  10      139.51      181.01     30.06 o 
  -2   0  10      248.56      237.20     76.78 o 
  -1   0  10        4.40       13.86     13.07 o 
   0   0  10      479.06      438.24     37.96 o 
   1   0  10      223.17      197.06     24.86 o 
   2   0  10      138.03      180.61     69.30 o 
   3   0  10        3.73       -4.46     15.72 o 
   4   0  10      244.23      187.11     49.27 o 
   5   0  10     2173.30     1870.26    179.31 o 
   6   0  10      136.96      198.79     29.75 o 
   7   0  10     1407.75     1076.57     65.78 o 
   8   0  10      491.22      454.46     77.31 o 
   9   0  10       12.42       41.24     20.50 o 
  10   0  10       20.89       -6.67     19.42 o 
  11   0  10       88.82       89.89     30.98 o 
  12   0  10       20.86       33.36     50.66 o 
  13   0  10       34.04       33.23     26.95 o 
  14   0  10        7.29       45.02     27.42 o 
  15   0  10        5.61      -33.18     32.74 o 
  16   0  10        1.75       10.56     38.67 o 
  17   0  10        5.16       25.44     43.57 o 
  18   0  10        6.01       47.96     43.22 o 
  19   0  10        1.04        3.19     49.69 o 
 -24   1  10        4.78      -10.37     47.24 o 
 -23   1  10       15.58       40.25     27.98 o 
 -22   1  10       28.73       57.27     29.77 o 
 -21   1  10        1.66       -6.29     21.40 o 
 -20   1  10       10.98       48.05     27.87 o 
 -19   1  10        9.23       13.83     19.32 o 
 -18   1  10       70.35      100.19     38.66 o 
 -17   1  10       60.28       86.85     21.83 o 
 -16   1  10        0.30       11.74     14.58 o 
 -15   1  10       13.79       28.85     13.31 o 
 -14   1  10       28.26       33.57     14.87 o 
 -13   1  10      503.97      447.80     31.39 o 
 -12   1  10      198.99      212.64     22.19 o 
 -11   1  10        1.70       -7.52     13.04 o 
 -10   1  10        1.69       -3.82     12.83 o 
  -9   1  10       13.48       18.56     13.41 o 
  -8   1  10        3.16       -2.43     12.47 o 
  -7   1  10        7.41       17.83     13.14 o 
  -6   1  10       40.70       41.64     13.54 o 
  -5   1  10        0.55        6.46     10.93 o 
  -4   1  10        2.69       -1.44      9.85 o 
  -3   1  10      183.40      225.12     18.49 o 
  -2   1  10      100.33      110.60     14.64 o 
  -1   1  10        8.14      -13.48      9.55 o 
   0   1  10       37.84       32.25     11.68 o 
   1   1  10      227.00      242.69     26.30 o 
   2   1  10      228.38      197.99     19.43 o 
   3   1  10      247.66      261.10     28.52 o 
   4   1  10      112.77      122.70     15.95 o 
   5   1  10        8.97        4.86     11.65 o 
   6   1  10        0.30        3.86     11.89 o 
   7   1  10       43.76       49.29     14.54 o 
   8   1  10        6.44        7.99     13.63 o 
   9   1  10       72.96       97.88     22.37 o 
  10   1  10       99.53      130.75     33.13 o 
  11   1  10       88.68      111.37     20.23 o 
  12   1  10      136.54      118.67     27.99 o 
  13   1  10       12.90       58.25     21.79 o 
  14   1  10        1.08       40.68     23.25 o 
  15   1  10        0.59       11.84     24.03 o 
  16   1  10        6.87        9.46     25.90 o 
  17   1  10        0.15       15.86     28.14 o 
  18   1  10        0.17      -16.12     31.61 o 
  19   1  10        0.01      -17.00     50.04 o 
 -22   2  10        0.62       39.30     32.01 o 
 -21   2  10       17.36       39.98     27.25 o 
 -20   2  10        3.31       19.60     24.76 o 
 -19   2  10       30.39       20.17     25.90 o 
 -18   2  10        2.18       12.66     23.87 o 
 -17   2  10        4.38        6.87     22.49 o 
 -16   2  10       38.44       75.19     25.56 o 
 -15   2  10        4.42       36.50     24.27 o 
 -14   2  10        9.18       -4.06     19.98 o 
 -13   2  10        3.43       -2.13     16.29 o 
 -12   2  10        0.90      -12.24     17.96 o 
 -11   2  10       77.89       34.05     20.68 o 
 -10   2  10       12.50        1.38     14.66 o 
  -9   2  10        1.33       -8.90     15.77 o 
  -8   2  10       20.77       33.59     15.61 o 
  -7   2  10        0.60       -1.36     14.43 o 
  -6   2  10       85.35       64.19     18.58 o 
  -5   2  10        2.10       -1.80     13.40 o 
  -4   2  10      343.05      388.32     40.69 o 
  -3   2  10       93.30      114.91     23.70 o 
  -2   2  10      289.67      270.42     25.85 o 
  -1   2  10       72.65       56.47     15.83 o 
   0   2  10       58.99       73.27     16.95 o 
   1   2  10       15.91        5.75     11.92 o 
   2   2  10        0.60       32.99     12.31 o 
   3   2  10       22.77       15.90     12.59 o 
   4   2  10       11.95       -1.65     11.23 o 
   5   2  10       53.87       21.38     12.58 o 
   6   2  10       45.01       31.15     17.47 o 
   7   2  10        2.99      -13.24     14.57 o 
   8   2  10        6.81        6.63     19.86 o 
   9   2  10        3.96        2.14     17.99 o 
  10   2  10        6.67        2.83     18.91 o 
  11   2  10       33.83       26.31     21.38 o 
  12   2  10        8.86       15.64     21.93 o 
  13   2  10        9.66        2.56     25.17 o 
  14   2  10       32.15       16.66     32.06 o 
  15   2  10        3.00       15.46     27.26 o 
  16   2  10       81.13       47.71     30.20 o 
  17   2  10        0.02       43.61     29.90 o 
  18   2  10        2.00      -17.25     39.80 o 
 -19   3  10        2.52       10.59     30.61 o 
 -18   3  10       35.84       26.09     31.58 o 
 -17   3  10       70.48      107.46     41.50 o 
 -16   3  10        0.25        0.20     36.01 o 
 -15   3  10       13.43       30.80     37.50 o 
 -14   3  10       20.16       40.54     24.29 o 
 -13   3  10      134.19      125.72     30.87 o 
 -12   3  10       50.21       66.02     36.69 o 
 -11   3  10        5.81       24.83     26.08 o 
 -10   3  10        0.31       17.37     26.49 o 
  -9   3  10       10.25       -8.73     24.57 o 
  -8   3  10      461.99      461.42     36.83 o 
  -7   3  10       31.09       45.70     19.36 o 
  -6   3  10      255.87      259.98     29.33 o 
  -5   3  10        0.08      -20.01     15.28 o 
  -4   3  10       41.76       27.41     25.38 o 
  -3   3  10       12.90       37.38     17.62 o 
  -2   3  10       25.04       70.45     19.19 o 
  -1   3  10        1.05        5.41     15.30 o 
   0   3  10        2.08       24.62     21.54 o 
   1   3  10        1.74       -2.82     15.79 o 
   2   3  10       55.96       52.69     18.83 o 
   3   3  10        2.33       -4.77     15.38 o 
   4   3  10       90.74       57.42     24.55 o 
   5   3  10       11.75       -4.26     23.22 o 
   6   3  10        2.29        8.05     27.80 o 
   7   3  10       48.58       37.04     21.97 o 
   8   3  10        4.43       28.37     21.71 o 
   9   3  10       20.93       15.44     21.56 o 
  10   3  10        0.01        5.99     21.43 o 
  11   3  10        0.89        0.68     22.39 o 
  12   3  10        3.89        2.41     26.74 o 
  13   3  10        0.22       24.48     28.38 o 
  14   3  10        1.39       28.71     29.01 o 
  15   3  10       15.82       48.27     38.15 o 
 -14   4  10       20.16       33.36     63.88 o 
 -13   4  10       16.99       -3.23     29.10 o 
 -12   4  10       11.84       42.03     30.18 o 
 -11   4  10        8.93      -16.01     32.08 o 
 -10   4  10       35.70       79.50     38.62 o 
  -9   4  10       47.80       34.28     41.19 o 
  -8   4  10       12.97       37.10     26.27 o 
  -7   4  10        0.10      -22.30     26.10 o 
  -6   4  10        0.88       -3.71     25.31 o 
  -5   4  10        2.18       45.10     22.54 o 
  -4   4  10      143.54      153.83     42.27 o 
  -3   4  10        0.89       44.96     22.80 o 
  -2   4  10       44.44       61.87     24.31 o 
  -1   4  10       18.41       16.19     21.33 o 
   0   4  10       37.37       40.04     29.81 o 
   1   4  10        0.00        7.02     28.43 o 
   2   4  10        4.28       -2.13     29.01 o 
   3   4  10        8.51       23.27     28.39 o 
   4   4  10       43.03       42.79     35.23 o 
   5   4  10       31.56      -26.80     34.78 o 
   6   4  10        9.87      -30.08     37.49 o 
   7   4  10       10.53       60.57     31.49 o 
   8   4  10       23.85      -43.63     29.09 o 
   9   4  10        0.30       -3.51     31.70 o 
  10   4  10        0.38       51.15     67.88 o 
 -22   1  11       11.58       17.56     25.39 o 
 -21   1  11       54.68       36.31     24.45 o 
 -20   1  11        7.48       16.56     21.89 o 
 -19   1  11       77.83      101.59     26.46 o 
 -18   1  11       53.58       85.38     26.42 o 
 -17   1  11        0.03        7.74     27.95 o 
 -16   1  11       30.02        1.28     19.13 o 
 -15   1  11       12.83       26.35     19.61 o 
 -14   1  11        1.76       11.04     17.22 o 
 -13   1  11      105.49      131.51     21.64 o 
 -12   1  11        3.59        9.12     15.77 o 
 -11   1  11       13.21       11.58     15.89 o 
 -10   1  11      153.83      188.75     22.67 o 
  -9   1  11       42.37       60.21     16.97 o 
  -8   1  11        8.54       -1.73     14.52 o 
  -7   1  11        5.99      -12.09     14.31 o 
  -6   1  11       26.19       23.61     13.66 o 
  -5   1  11      396.12      420.07     30.35 o 
  -4   1  11        7.38       16.77     14.97 o 
  -3   1  11       19.69       -0.76     11.91 o 
  -2   1  11       22.07       12.14     12.60 o 
  -1   1  11       29.91       29.39     13.23 o 
   0   1  11      244.71      248.39     22.71 o 
   1   1  11       15.00       20.52     12.20 o 
   2   1  11      683.10      697.84     68.10 o 
   3   1  11      204.17      191.06     19.97 o 
   4   1  11        0.65      -10.09     12.01 o 
   5   1  11       37.01       11.43     13.27 o 
   6   1  11       77.21       69.08     15.78 o 
   7   1  11       10.98       30.42     15.87 o 
   8   1  11        4.09        8.47     15.95 o 
   9   1  11       88.43      103.92     19.62 o 
  10   1  11       43.46       55.90     18.94 o 
  11   1  11       17.12       36.16     20.85 o 
  12   1  11       26.83       26.80     21.95 o 
  13   1  11        0.01        2.82     23.19 o 
  14   1  11       13.36       18.66     24.65 o 
  15   1  11       25.33       16.31     26.41 o 
  16   1  11        5.20      -15.66     28.01 o 
  17   1  11        0.61      -36.39     36.71 o 
 -21   2  11       46.21       98.32     59.70 o 
 -20   2  11        9.55       42.64     34.70 o 
 -19   2  11       13.83        4.34     31.72 o 
 -18   2  11        0.14       22.73     27.54 o 
 -17   2  11       87.26       69.22     27.13 o 
 -16   2  11       49.16       63.60     27.40 o 
 -15   2  11       38.93       47.65     31.94 o 
 -14   2  11        0.01      -21.61     27.64 o 
 -13   2  11       22.21       22.83     21.93 o 
 -12   2  11        0.46        8.49     18.94 o 
 -11   2  11        3.35       12.46     17.11 o 
 -10   2  11       10.27       17.72     16.30 o 
  -9   2  11        1.42        8.28     16.35 o 
  -8   2  11       10.36      -11.04     15.12 o 
  -7   2  11       20.46       17.57     21.88 o 
  -6   2  11        5.96       19.92     15.84 o 
  -5   2  11       58.50       86.39     26.95 o 
  -4   2  11       65.04       44.61     17.16 o 
  -3   2  11        2.24       16.98     15.42 o 
  -2   2  11      310.54      319.44     28.52 o 
  -1   2  11      587.16      564.93     40.83 o 
   0   2  11      131.55      124.50     25.98 o 
   1   2  11        7.32      -21.79     14.53 o 
   2   2  11      109.50       81.62     21.05 o 
   3   2  11        0.25       -6.68     14.02 o 
   4   2  11       67.24       70.87     21.55 o 
   5   2  11        2.05        7.56     14.43 o 
   6   2  11       16.82       13.43     15.73 o 
   7   2  11       28.42       19.56     16.24 o 
   8   2  11       51.43       66.16     23.14 o 
   9   2  11        2.43        0.96     20.08 o 
  10   2  11        3.87       20.49     39.42 o 
  11   2  11        5.15      -10.72     23.46 o 
  12   2  11        1.22       61.33     39.62 o 
  13   2  11       21.91       26.58     27.21 o 
  14   2  11        0.09       10.56     28.45 o 
  15   2  11       33.38       28.40     29.42 o 
  16   2  11        7.98        5.73     56.60 o 
 -18   3  11       24.39      129.98     64.27 o 
 -17   3  11       16.00       28.61     32.02 o 
 -16   3  11        0.03       -1.01     42.40 o 
 -15   3  11       10.84       70.53     31.57 o 
 -14   3  11        3.88       19.74     33.81 o 
 -13   3  11        2.05       18.63     30.09 o 
 -12   3  11        6.84       21.40     25.52 o 
 -11   3  11       16.85       28.81     25.92 o 
 -10   3  11        0.09       26.06     25.47 o 
  -9   3  11        3.50      -13.30     20.10 o 
  -8   3  11        6.92       -9.56     19.82 o 
  -7   3  11        0.10       20.80     18.73 o 
  -6   3  11      144.98      207.33     29.67 o 
  -5   3  11       46.59       58.76     19.98 o 
  -4   3  11        3.97       -8.42     25.00 o 
  -3   3  11       20.55       12.09     18.89 o 
  -2   3  11       12.65       46.80     20.00 o 
  -1   3  11        1.69        5.44     19.38 o 
   0   3  11        7.26       -4.56     16.85 o 
   1   3  11        0.17        8.09     28.50 o 
   2   3  11        3.34       25.30     18.16 o 
   3   3  11        8.60        6.05     18.62 o 
   4   3  11       14.43       25.83     25.59 o 
   5   3  11        3.13       12.84     29.41 o 
   6   3  11        4.38       23.11     44.15 o 
   7   3  11       24.04       53.58     53.31 o 
   8   3  11        2.62       29.86     33.08 o 
   9   3  11        4.55       -4.56     26.92 o 
  10   3  11        2.88        4.98     28.37 o 
  11   3  11        0.34      -14.26     27.15 o 
  12   3  11        0.74       12.22     30.05 o 
  13   3  11        0.50       19.11     60.11 o 
 -11   4  11        3.86       -3.96     39.28 o 
 -10   4  11       82.50      112.09     35.45 o 
  -9   4  11       11.61      -17.25     35.77 o 
  -8   4  11        2.56       28.87     27.36 o 
  -7   4  11        8.67       21.27     29.28 o 
  -6   4  11        1.61       17.12     28.60 o 
  -5   4  11        6.55       41.58     25.26 o 
  -4   4  11       21.46       -1.78     21.85 o 
  -3   4  11       11.36       19.24     25.67 o 
  -2   4  11        1.60       46.69     25.09 o 
  -1   4  11        8.74       57.31     26.54 o 
   0   4  11       11.31       59.23     32.76 o 
   1   4  11        0.09       22.79     34.92 o 
   2   4  11        0.78       12.84     38.35 o 
   3   4  11        6.91       10.49     38.66 o 
   4   4  11        4.30        2.31     34.27 o 
   5   4  11        3.76       27.94     81.61 o 
   6   4  11        7.58       15.33     34.88 o 
   7   4  11        5.40        4.75     38.36 o 
 -21   0  12       20.13       14.97     49.69 o 
 -20   0  12       30.04       44.22     32.45 o 
 -19   0  12        3.55       42.68     30.04 o 
 -18   0  12        6.07      -32.14     26.27 o 
 -17   0  12       38.71        9.39     26.46 o 
 -16   0  12       28.69       58.98     38.21 o 
 -15   0  12       33.90       57.18     35.99 o 
 -14   0  12       40.28       89.13     40.34 o 
 -13   0  12        3.05      -37.61     31.44 o 
 -12   0  12      174.64      130.55     42.90 o 
 -11   0  12        2.05       23.77     36.13 o 
 -10   0  12        1.07       -0.81     30.61 o 
  -9   0  12      299.54      244.63     52.10 o 
  -8   0  12        2.94       20.19     32.18 o 
  -7   0  12      219.81      184.71     29.98 o 
  -6   0  12       73.63      101.92     23.89 o 
  -5   0  12       52.93       87.76     24.00 o 
  -4   0  12       19.80       22.28     19.89 o 
  -3   0  12       36.66       66.08     20.23 o 
  -2   0  12      359.52      404.71     40.02 o 
  -1   0  12        2.74       14.76     18.82 o 
   0   0  12      116.57       95.27     22.76 o 
   1   0  12      104.51      106.56     25.57 o 
   2   0  12       95.38      111.22     24.09 o 
   3   0  12      703.68      733.10     57.07 o 
   4   0  12      162.07      122.96     27.04 o 
   5   0  12       41.56       54.52     23.65 o 
   6   0  12      307.98      248.83     82.94 o 
   7   0  12      146.04      162.54     31.70 o 
   8   0  12        2.88       14.10     24.34 o 
   9   0  12       34.51      -25.00     29.26 o 
  10   0  12       22.31        2.47     25.10 o 
  11   0  12       37.24       36.44     28.64 o 
  12   0  12       19.58        2.62     29.48 o 
  13   0  12       16.39       50.16     35.48 o 
  14   0  12       27.56       -1.48     43.76 o 
  15   0  12       91.35      111.08     52.72 o 
 -21   1  12       14.81       21.72     33.96 o 
 -20   1  12        0.63       15.69     56.39 o 
 -19   1  12        0.80      -12.32     34.93 o 
 -18   1  12        8.77       -7.73     29.99 o 
 -17   1  12        5.47       -2.64     40.66 o 
 -16   1  12        0.15      -15.00     21.40 o 
 -15   1  12       34.92       30.36     24.46 o 
 -14   1  12        0.86      -11.08     20.24 o 
 -13   1  12       10.11       19.53     21.67 o 
 -12   1  12        2.33        0.34     17.49 o 
 -11   1  12       75.68       92.02     26.76 o 
 -10   1  12       62.67       73.79     22.35 o 
  -9   1  12        8.65       13.83     18.63 o 
  -8   1  12        3.51       34.94     26.14 o 
  -7   1  12        9.77        7.66     16.48 o 
  -6   1  12       80.03       55.27     19.04 o 
  -5   1  12      139.40      151.00     24.40 o 
  -4   1  12        3.27       -1.11     15.59 o 
  -3   1  12      198.01      157.88     25.09 o 
  -2   1  12        3.00        9.59     15.61 o 
  -1   1  12       28.17       34.79     15.01 o 
   0   1  12       64.42       55.68     17.05 o 
   1   1  12       22.06       12.64     13.90 o 
   2   1  12       54.49       73.88     16.43 o 
   3   1  12       85.82       69.50     16.69 o 
   4   1  12       27.08       10.67     15.23 o 
   5   1  12       44.03       45.79     17.28 o 
   6   1  12       12.88       25.47     16.51 o 
   7   1  12       34.43       14.18     17.19 o 
   8   1  12        8.87       28.16     17.43 o 
   9   1  12        6.57       20.56     18.30 o 
  10   1  12       67.27       48.82     21.51 o 
  11   1  12       39.35       66.52     26.61 o 
  12   1  12        6.90        4.86     24.87 o 
  13   1  12        2.18       63.35     26.55 o 
  14   1  12        0.06       47.36     29.38 o 
  15   1  12        2.15       58.91     42.06 o 
 -19   2  12        0.02        4.64     35.37 o 
 -18   2  12       46.24       33.72     36.06 o 
 -17   2  12        0.74       20.63     34.52 o 
 -16   2  12        0.50       15.84     27.61 o 
 -15   2  12        0.10       -6.69     26.54 o 
 -14   2  12        4.15        7.17     29.93 o 
 -13   2  12        0.36       20.57     20.84 o 
 -12   2  12       10.96        7.68     21.34 o 
 -11   2  12       19.01       22.49     20.67 o 
 -10   2  12        7.21        5.16     17.24 o 
  -9   2  12        0.23        8.71     18.78 o 
  -8   2  12       25.68       31.43     21.47 o 
  -7   2  12        6.12      -21.30     19.14 o 
  -6   2  12        7.09       -0.46     17.42 o 
  -5   2  12        9.86       10.46     24.26 o 
  -4   2  12       29.35       16.15     20.44 o 
  -3   2  12       12.35      -11.53     23.31 o 
  -2   2  12      211.92      273.28     32.23 o 
  -1   2  12        0.21        9.97     18.43 o 
   0   2  12       39.64       65.11     36.12 o 
   1   2  12        3.59       -5.88     17.98 o 
   2   2  12        2.61       -6.31     18.43 o 
   3   2  12       34.39       32.61     23.40 o 
   4   2  12        0.91       13.45     17.24 o 
   5   2  12       20.45       21.75     18.49 o 
   6   2  12        1.77       11.32     17.77 o 
   7   2  12        0.00       -5.58     21.38 o 
   8   2  12        1.83      -13.83     22.09 o 
   9   2  12        6.66       26.71     24.22 o 
  10   2  12       10.13       55.39     26.87 o 
  11   2  12       10.90       35.84     26.98 o 
  12   2  12        5.23       28.15     29.47 o 
  13   2  12       30.13       28.95     32.14 o 
  14   2  12        0.05      -18.28     40.31 o 
 -15   3  12        0.50       47.91     41.09 o 
 -14   3  12       93.41       63.99     33.57 o 
 -13   3  12        0.60      -15.13     35.13 o 
 -12   3  12       39.39       -1.41     31.12 o 
 -11   3  12       44.31       39.29     29.35 o 
 -10   3  12       23.90       45.10     28.61 o 
  -9   3  12       32.63       50.60     22.74 o 
  -8   3  12        1.47       23.57     28.45 o 
  -7   3  12      166.59      160.44     28.49 o 
  -6   3  12      254.87      231.94     30.06 o 
  -5   3  12       27.96        8.77     29.65 o 
  -4   3  12       18.15      -15.34     32.18 o 
  -3   3  12       43.48       37.17     22.71 o 
  -2   3  12        0.04       -4.79     20.35 o 
  -1   3  12        9.20       20.47     21.49 o 
   0   3  12        1.62        7.78     23.80 o 
   1   3  12        1.40       27.29     23.78 o 
   2   3  12        3.01       -4.40     23.72 o 
   3   3  12       26.31      -15.72     54.14 o 
   4   3  12        4.54       12.87     31.89 o 
   5   3  12        6.48       48.43     35.53 o 
   6   3  12        5.36       63.91     36.31 o 
   7   3  12        5.23       38.56     36.21 o 
   8   3  12        0.02       36.26     33.96 o 
   9   3  12        1.07      -22.74     36.21 o 
  -7   4  12       20.85       45.39     36.96 o 
  -6   4  12        6.02      -24.59     33.41 o 
  -5   4  12        7.88        9.26     29.72 o 
  -4   4  12        5.88       25.08     29.22 o 
  -3   4  12        9.74      194.50    125.63 o 
  -2   4  12       12.50       91.94     31.71 o 
  -1   4  12        7.77       67.81     42.82 o 
   0   4  12        0.87       57.11     47.97 o 
   1   4  12        3.15        6.70     46.04 o 
   2   4  12        1.40       66.73     49.34 o 
 -19   1  13       10.42       43.27     35.43 o 
 -18   1  13        1.78       38.87     36.82 o 
 -17   1  13       46.20       51.67     33.03 o 
 -16   1  13        6.57       13.75     39.29 o 
 -15   1  13        3.95       -8.92     26.68 o 
 -14   1  13        3.68      -18.86     25.46 o 
 -13   1  13       60.59        2.49     28.36 o 
 -12   1  13       33.75       59.09     30.03 o 
 -11   1  13      194.27      155.88     50.76 o 
 -10   1  13       18.35       36.91     23.26 o 
  -9   1  13        2.49       24.66     21.66 o 
  -8   1  13       81.07       58.66     23.45 o 
  -7   1  13       25.67       53.84     20.77 o 
  -6   1  13      126.64      160.72     25.89 o 
  -5   1  13       24.43       38.60     29.26 o 
  -4   1  13       22.36       -5.82     22.56 o 
  -3   1  13       58.74       78.97     21.62 o 
  -2   1  13      180.04      167.58     30.05 o 
  -1   1  13        3.30      -27.43     18.29 o 
   0   1  13      107.42      102.52     30.17 o 
   1   1  13        0.41       20.25     16.06 o 
   2   1  13      189.61      231.80     27.92 o 
   3   1  13        3.54       13.33     17.35 o 
   4   1  13        2.57       11.34     17.20 o 
   5   1  13       29.71       29.48     18.73 o 
   6   1  13        0.89       -4.44     18.89 o 
   7   1  13      138.51      160.54     26.09 o 
   8   1  13       87.71       74.22     21.98 o 
   9   1  13       54.56       81.31     24.55 o 
  10   1  13        1.78       22.08     24.36 o 
  11   1  13        0.03       23.54     26.27 o 
  12   1  13        1.45       -2.42     26.70 o 
  13   1  13        0.12       13.06     35.14 o 
 -17   2  13        0.01       28.81     64.69 o 
 -16   2  13       60.73       63.52     41.33 o 
 -15   2  13       35.70       25.72     29.62 o 
 -14   2  13       11.74       13.63     28.67 o 
 -13   2  13        0.47       48.30     23.86 o 
 -12   2  13       41.04       20.88     23.19 o 
 -11   2  13       18.86       37.34     23.25 o 
 -10   2  13       15.93       42.98     26.79 o 
  -9   2  13        7.69        1.61     22.18 o 
  -8   2  13       16.04       23.07     25.37 o 
  -7   2  13        0.05       22.55     23.37 o 
  -6   2  13        0.13       17.36     26.41 o 
  -5   2  13       45.74       10.20     22.32 o 
  -4   2  13       42.88       30.94     27.53 o 
  -3   2  13       57.91       33.59     24.21 o 
  -2   2  13        0.06      -17.15     22.50 o 
  -1   2  13        1.37       10.53     23.45 o 
   0   2  13        6.47       23.63     21.92 o 
   1   2  13       29.98       48.02     23.93 o 
   2   2  13       31.26      -22.80     20.96 o 
   3   2  13       10.33       38.54     23.05 o 
   4   2  13        0.00        7.13     22.10 o 
   5   2  13        3.63      -11.30     22.69 o 
   6   2  13       41.63       11.14     22.19 o 
   7   2  13        0.08       13.62     25.22 o 
   8   2  13        1.09        6.94     26.54 o 
   9   2  13       10.86        7.83     26.60 o 
  10   2  13       13.75       -0.97     27.67 o 
  11   2  13      112.73      203.10     64.20 o 
 -12   3  13        9.45       30.20     44.81 o 
 -11   3  13        0.06      -12.76     29.88 o 
 -10   3  13        6.15       33.49     28.88 o 
  -9   3  13        0.12       35.89     26.43 o 
  -8   3  13        0.01      -28.63     23.25 o 
  -7   3  13        7.11       15.58     42.41 o 
  -6   3  13        0.57      -29.38     21.11 o 
  -5   3  13       15.37       42.30     25.51 o 
  -4   3  13       10.09       -5.85     23.69 o 
  -3   3  13        3.49       -5.40     26.08 o 
  -2   3  13        0.83      -34.93     23.29 o 
  -1   3  13        2.97       44.15     25.35 o 
   0   3  13        1.29       21.79     25.55 o 
   1   3  13        4.89       27.24     27.13 o 
   2   3  13        0.21        0.22     26.39 o 
   3   3  13        4.05      -52.07     55.41 o 
   4   3  13        0.53      -50.58     34.35 o 
   5   3  13       16.56      -42.05     61.98 o 
 -17   0  14        0.02       28.53     45.00 o 
 -16   0  14       30.43      119.72     52.72 o 
 -15   0  14       96.23       56.37     46.62 o 
 -14   0  14        6.52       51.61     44.33 o 
 -13   0  14       30.80       74.37     44.82 o 
 -12   0  14       14.74       23.54     46.02 o 
 -11   0  14       46.60       78.94     47.61 o 
 -10   0  14        8.00       26.66     42.62 o 
  -9   0  14        3.02       34.01     42.99 o 
  -8   0  14      175.84      262.05     59.60 o 
  -7   0  14      183.78      224.81     61.31 o 
  -6   0  14       27.22       32.37     44.93 o 
  -5   0  14        8.58      -27.17     40.24 o 
  -4   0  14        0.78        0.72     37.36 o 
  -3   0  14        4.16      -12.13     22.98 o 
  -2   0  14       10.51       25.60     25.17 o 
  -1   0  14        0.00       28.69     24.89 o 
   0   0  14        4.74       36.82     25.56 o 
   1   0  14        3.01       40.20     27.33 o 
   2   0  14       59.55       39.62     44.01 o 
   3   0  14       46.10       30.12     29.66 o 
   4   0  14       95.30      107.62     66.19 o 
   5   0  14        1.09      -10.44     28.04 o 
   6   0  14        0.56       44.61     48.76 o 
   7   0  14       23.27       33.87     31.50 o 
   8   0  14        5.57       50.51     32.13 o 
   9   0  14       29.56       80.93     37.06 o 
  10   0  14        0.00       70.32     54.27 o 
  11   0  14        2.41        7.76     51.08 o 
 -16   1  14        9.31       41.16     31.48 o 
 -15   1  14        0.13      -23.50     30.61 o 
 -14   1  14        1.58      -19.61     29.46 o 
 -13   1  14       12.91      -25.38     33.22 o 
 -12   1  14        5.16       60.07     33.03 o 
 -11   1  14        1.97        2.37     30.06 o 
 -10   1  14       16.28       -5.56     29.23 o 
  -9   1  14       12.43       19.14     25.04 o 
  -8   1  14        3.48       10.26     26.36 o 
  -7   1  14       86.29       87.38     25.60 o 
  -6   1  14        5.14      -19.49     20.88 o 
  -5   1  14       21.66        8.04     21.48 o 
  -4   1  14       31.00       19.88     21.09 o 
  -3   1  14       22.84       39.65     22.41 o 
  -2   1  14        0.11      -28.96     21.01 o 
  -1   1  14        3.27       -6.51     27.08 o 
   0   1  14        4.37       -8.15     19.42 o 
   1   1  14        0.54       14.91     22.57 o 
   2   1  14       10.76        7.63     18.75 o 
   3   1  14        2.40       17.56     19.48 o 
   4   1  14        2.48      -10.93     19.57 o 
   5   1  14       11.92       30.36     20.55 o 
   6   1  14       43.48       43.09     22.98 o 
   7   1  14        8.87       20.05     21.59 o 
   8   1  14       29.55       52.00     24.88 o 
   9   1  14        0.00       45.93     24.58 o 
  10   1  14       11.09        6.86     37.23 o 
 -13   2  14        4.84       41.44     43.35 o 
 -12   2  14        5.59       31.37     28.44 o 
 -11   2  14        0.26      -26.77     26.29 o 
 -10   2  14       16.81       31.15     25.78 o 
  -9   2  14       10.58       -1.76     25.73 o 
  -8   2  14        2.22      -17.10     28.45 o 
  -7   2  14       25.88       64.64     26.72 o 
  -6   2  14        0.02       35.61     25.13 o 
  -5   2  14        3.94       29.18     26.05 o 
  -4   2  14        4.64      -27.80     24.22 o 
  -3   2  14       48.05       52.55     27.36 o 
  -2   2  14        0.08       47.38     28.25 o 
  -1   2  14       34.62       21.87     25.23 o 
   0   2  14        1.09       -0.62     24.80 o 
   1   2  14        9.14        1.53     25.90 o 
   2   2  14        0.10       26.96     25.77 o 
   3   2  14        6.68       23.61     25.17 o 
   4   2  14        6.78       11.26     25.66 o 
   5   2  14        3.26        4.11     29.84 o 
   6   2  14        1.45      -67.81     50.73 o 
  -6   3  14       28.58       75.52     35.27 o 
  -5   3  14        3.51      -16.53     33.68 o 
  -4   3  14        2.20      -45.02     30.01 o 
  -3   3  14       23.11       41.95     35.39 o 
  -2   3  14        7.15       48.64     34.56 o 
  -1   3  14        2.17      -30.65     61.76 o 
   0   3  14       25.12      107.96     49.95 o 
 -12   1  15        4.73       33.34     49.67 o 
 -11   1  15        3.96       35.66     35.62 o 
 -10   1  15        5.66      -25.53     36.46 o 
  -9   1  15        0.60       63.89     37.61 o 
  -8   1  15        2.23      -13.79     38.11 o 
  -7   1  15        1.71      -29.79     23.56 o 
  -6   1  15        4.72      -24.03     22.60 o 
  -5   1  15        0.94       47.79     24.72 o 
  -4   1  15        2.34        5.99     24.24 o 
  -3   1  15        0.61       27.58     30.20 o 
  -2   1  15       30.24        9.26     25.99 o 
  -1   1  15        0.10       11.73     26.34 o 
   0   1  15        0.68        6.39     24.48 o 
   1   1  15       20.53       39.17     25.93 o 
   2   1  15        5.00       35.79     26.46 o 
   3   1  15       19.19       40.30     26.81 o 
   4   1  15       15.76       25.44     23.69 o 
   5   1  15        0.75        7.02     27.10 o 
   6   1  15        0.01        8.07     33.02 o 
  -8   2  15        2.67       24.29     37.50 o 
  -7   2  15        1.39       24.39     36.50 o 
  -6   2  15        4.50      -39.31     27.96 o 
  -5   2  15        0.68      -17.50     27.41 o 
  -4   2  15        2.29       53.91     30.75 o 
  -3   2  15       36.74       44.77     28.28 o 
  -2   2  15        0.45      -16.04     26.56 o 
  -1   2  15       43.38      -11.43     29.16 o 
   0   2  15        0.77       44.73     41.79 o 
   1   2  15        5.77       46.88     45.05 o 
                                                 
